# Supplementary material for: Identification and characterization of drought-responsive CC-type glutaredoxins from cassava cultivars reveals their involvement in ABA signalling
Source: BMC Plant Biol. 2018 Dec 4;18:329. doi: 10.1186/s12870-018-1528-6 (PMC6280520; doi:10.1186/s12870-018-1528-6)
Supplement: Supplementary file 2 — Table S2. The accession number of cassava drought related transcriptome data. Table S3. The RNA-seq data of GRXs in drought stressed cassava. Table S4. The list of primers. Table S5. GO results of MeGRXC15 regulated genes in transgenic Arabidopsis. (XLS 287 kb) [file 12870_2018_1528_MOESM2_ESM.xls]

## Sheet: Table S2
Sample name	Accession number
SC124_leaf_drought treatment	SRR2360410
SC124_leaf_control	SRR2361999
Arg7_leaf_drought treatment	SRR2388947
Arg7_leaf_control	SRR2388956
W14_leaf_drought treatment	SRR2404199
W14_leaf_control	SRR2404206
SC124_root_drought treatment	SRR2495946
SC124_root_control	SRR2495947
Arg7_root_drought treatment	SRR2495949
Arg7_root_control	SRR2495950

## Sheet: Table S3
AM560_ID	gene_id	Gene	Arg7_Leaf_CK12	Arg7_Leaf_D12	Arg7_Root_CK12	Arg7_Root_D12	SC124_Leaf_CK12	SC124_Leaf_D12	SC124_Root_CK12	SC124_Root_D12	W14_Leaf_CK12	W14_Leaf_D12	W14_Root_CK12	W14_Root_D12
cassava4.1_008955m	PAC:17963453	AT2G41330.1	8.87973	8.00792	8.11363	13.147	12.3857	6.23973	21.1788	25.3604	2.01943	4.42067	50.5387	39.1498
cassava4.1_011489m	PAC:17976178	AT4G10630.1	0.190335	0.0354596	2.27541	0.0416148	0.14733	0.0468567	1.78407	0.326165	0.233401	0.168128	0.470131	0.735219
cassava4.1_011619m	PAC:17986949	AT5G42150.1	13.4548	5.88594	15.5288	9.25565	14.5547	16.0532	6.19969	7.42787	12.1928	11.6996	16.192	17.7723
cassava4.1_012569m	PAC:17993688	AT2G38270.1	94.1743	132.59	22.6807	12.4868	115.196	90.8855	22.4016	22.2512	92.2393	59.9335	37.7171	24.8875
cassava4.1_012950m	PAC:17988032	AT5G01420.1	7.78519	4.57227	5.04962	16.2849	7.82817	7.35377	3.15554	3.64516	2.47589	4.80942	0.544351	3.78183
cassava4.1_014058m	PAC:17973125	AT5G13810.1	28.6107	27.7248	51.7374	52.8412	27.1731	22.4802	55.6236	62.3475	5.47585	18.1146	34.7477	28.818
cassava4.1_015641m	PAC:17982592	AT5G58530.1	1.94651	2.81933	11.2669	4.31645	2.97032	3.10128	2.45048	1.72021	7.54305	1.76341	2.02872	2.74478
cassava4.1_017658m	PAC:17962965	AT3G15660.1	54.1853	33.7614	41.5434	52.5256	52.5436	33.2153	61.2114	52.9765	65.0397	31.5707	57.8144	60.7309
cassava4.1_017731m	PAC:17981075	AT3G15660.1	11.9109	11.1059	15.0284	13.7134	12.6176	8.12051	7.86212	8.1929	12.035	14.7173	9.32542	12.6986
cassava4.1_018177m	PAC:17979836	AT1G28480.1	8.91636	19.6048	203.22	76.5495	4.6675	19.5319	65.935	47.7699	62.592	10.5491	155.653	111.729
cassava4.1_018360m	PAC:17969977	AT1G28480.1	0.868636	0.748558	0	0	0.307933	24.7657	0.117348	0	2.53161	0.387416	0	0.415875
cassava4.1_018918m	PAC:17972106	AT4G33040.1	20.1862	2.15173	25.4156	3.56452	41.3412	6.52193	43.8213	31.7387	16.5037	20.4882	19.2841	30.0952
cassava4.1_018992m	PAC:17979265	AT1G77370.1	17.6458	16.6817	28.6925	21.3644	22.8483	14.4271	22.0974	18.4131	2.67477	14.4166	4.19668	5.04787
cassava4.1_019241m	PAC:17972908	AT5G63030.1	5.0003	7.64456	7.66715	76.6425	3.20453	4.67151	3.30134	5.39622	4.88365	5.65329	3.60883	14.4734
cassava4.1_019777m	PAC:17978069	AT5G40370.1	1198.14	1029.23	184.92	318.018	1452.51	940.578	196.405	268.784	1254.59	1204.07	139.172	206.828
cassava4.1_019954m	PAC:17988943	AT2G30540.1	114.668	9.77512	29.503	19.373	230.115	9.93928	16.4136	5.22838	46.7803	86.6228	0.809663	6.79279
cassava4.1_019956m	PAC:17981597	AT2G30540.1	158.682	64.1175	19.2852	54.3318	154.612	28.0931	7.5538	10.2166	141.678	40.4709	6.44642	34.938
cassava4.1_021286m	PAC:17988936	AT3G62950.1	17.7141	25.5138	0.56076	20.6853	9.32539	1.35794	1.73246	4.24505	2.22567	18.0232	0.696413	11.9833
cassava4.1_024091m	PAC:17970550	AT4G33040.1	214.488	10.0482	99.2149	79.8984	155.804	31.0883	469.464	240.877	291.889	35.5173	117.845	359.804
cassava4.1_024232m	PAC:17961985	AT5G18600.1	0	57.2199	0	0.323536	1.17874	35.6895	0	1.60425	6.74383	30.37	0	0
cassava4.1_024311m	PAC:17974415	AT3G57070.1	7.1124	8.62448	2.60524	17.7513	6.16317	1.53055	5.32338	9.96772	1.36753	6.04058	7.78405	14.1806
cassava4.1_024597m	PAC:17981471	AT3G62950.1	0.765943	22.65	0.5848	25.557	2.72779	0	1.21197	1.6053	0.341508	0.679946	1.45412	4.17209
cassava4.1_024608m	PAC:17980550	AT5G14070.1	0	0	0	0.206097	0	0	0	0	0.205297	0	0	0
cassava4.1_025754m	PAC:17992332	AT5G03870.1	0.119935	0	2.70456	0.0694225	0.0402325	0.0750837	1.58359	0.203164	0	0.0686326	0.677417	0.275105
cassava4.1_025892m	PAC:17988985	AT3G62930.1	0	0.265358	0.588752	0	0	2.07262	0	0	0.326287	12.2944	0	0
cassava4.1_026496m	PAC:17962240	AT3G21460.1	0.354269	2.08626	1.15814	49.6285	1.14687	10.8327	0.600084	1.572	3.15791	13.3141	2.87492	8.25083
cassava4.1_027058m	PAC:17981586	AT3G62930.1	0.376411	10.5535	1.48757	138.507	0	17.2436	0	0.967815	2.06862	3.72916	5.96433	3.74097
cassava4.1_027873m	PAC:17971469	AT5G18600.1	0.69902	5.89725	0	0.962135	16.6181	17.7065	0	0	0.307198	124.345	0	0
cassava4.1_028088m	PAC:17961060	AT5G03870.1	0.152713	0	5.11386	0.0973988	0.192085	0	0.568485	0.350371	0.456773	0.0660093	0.572699	1.75845
cassava4.1_028275m	PAC:17962393	AT5G39865.1	1.39484	2.20563	12.0726	0.908447	2.51627	8.21899	3.37303	1.41619	5.57698	2.20059	0.546637	2.29596
cassava4.1_028408m	PAC:17970382	AT5G14070.1	0	0	0	0	0	0	0	0	0	0	0	0
cassava4.1_029365m	PAC:17990132	AT5G42150.1	86.5442	19.7773	26.1123	17.1345	96.991	61.3607	39.7562	34.4184	27.4073	58.687	11.2417	14.0216
cassava4.1_031237m	PAC:17963422	AT5G58530.1	0	0.242103	0.507366	0.0698543	0.434385	0.489803	0.253406	0	0.0829969	0.0715148	0.323988	1.25211
cassava4.1_032411m	PAC:17983277	AT5G39865.1	0.175316	1.02111	0.231929	0.359097	0.145582	0.276245	0.688922	0.528129	0.336982	0	2.15821	8.56825
cassava4.1_032796m	PAC:17977873	AT3G02000.1	0	0	0	0	0	0	0	0	0	0	0	0
cassava4.1_032936m	PAC:17961517	AT5G14070.1	0	0	0.542857	0	0	0	0	0	0	0	0	0.740779
cassava4.1_033785m	PAC:17981550	AT3G62930.1	0	10.9196	0	0.890596	0	91.5242	0	0.585396	2.10769	3.90459	1.32317	0
cassava4.1_034271m	PAC:17992330	AT5G06470.1	0	0	0.188189	0.054053	0.123274	0.0587542	0.0489026	0	0.0562786	0.480924	0.353544	0.774945
cassava4.1_034311m	PAC:17970773	AT1G64500.1	652.99	193.995	2.26493	27.5862	692.871	425.453	3.57032	11.8615	74.6468	582.037	4.89185	5.43196

## Sheet: Table S4
primer name	sequence (5'→3')
MeGRX360-RT-pF	ACACGCATCCCGTCCACCGC
MeGRX360-RT-pR	CGAGTACATTTCTACCATTA
MeGRX232-RT-pF	AGAGTTACGCAATTGGCATC
MeGRX232-RT-PR	GCTTGTTCTATTTCCCTTCC
MeGRX892-RT-pF	TTCGGAGCAAATCCTACAGT
MeGRX892-RT-pR	CACGAGTCGTTCCAGACCCA
MeGRX496-RT-pF	CAGGAAGTAGATATGGACCG
MeGRX496-RT-pR	ATAGAACAGCCTCTTGATTG
MeGRX058-RT-pF	CGAGTTGGTTAAGGAAAAGC
MeGRX058-RT-pR	CTCGTAAACTGTCGGATTGG
MeGRX785-RT-pF	ACGCAGTGACAAGAATGGTT
MeGRX785-RT-pR	CAGTGTCTTAATGGAGTGGC
Me_ACT1_Q_P1	GGAATGGTGAAGGCTGGGTTTGC
Me_ACT1_Q_P2	AGTTGCTGACAATACCATGCTCA

## Sheet: Table_S5
GO Term	Count	p-Value	q-Value	Protein	Input Symbol
GO:0010200 response to chitin	79	1.81471e-62	9.07356e-60	WRKY11;NP_567878;PUB20;Q3ECH8_ARATH;Q9SLD4_ARATH;EF101_ARATH;ERF105;MYB44_ARATH;Q7XJT9_ARATH;PUB29;F3A4.140;NP_567530;Q9XEE6_ARATH;EF103_ARATH;EF102_ARATH;MPK3;SCL11;T9C5.120;ATL5H;WRKY48;RHA1B;WRKY15;Q3EBV2_ARATH;C7A10.100;ERF78_ARATH;Q94C65_ARATH;ARR7;NAC61_ARATH;STZ;HFA4A_ARATH;Q93ZV3_ARATH;SCL13;Q3E9S0_ARATH;F26P21.170;ERD6_ARATH;TIF5B_ARATH;RAP1_ARATH;WRK22_ARATH;ERF098;ATL4L_ARATH;WRKY46;F1…	253535_at;253535_at;256522_at;256522_at;266010_at;248794_at;248448_at;246987_at;263584_at;257748_at;252193_at;245252_at;263379_at;245250_at;248799_at;252592_at;247707_at;252278_at;246777_at;248611_at;254919_at;245051_at;245051_at;246253_at;257053_at;249483_at;259466_at;252681_at;261648_at;254592_at;264107_s_at;245247_at;253414_at;253414_at;264624_at;266901_at;261713_at;255568_at;257918_at;253140_…
GO:0009651 response to salt stress	98	2.38852e-39	7.16555e-37	HQGT_ARATH;SRK2I_ARATH;VAMP713;PDX13_ARATH;ATR1;MYB44_ARATH;CCA1;Q8S8N5_ARATH;Q94CJ3_ARATH;F3A4.140;Q9LSY6_ARATH;Atphb3;SRK2D_ARATH;GLN12_ARATH;Q93ZH9_ARATH;GDH2;AVP1_ARATH;A8MQH1_ARATH;NP_849568;RH9;O04544_ARATH;AOC3;C7A10.100;Q0WWF3_ARATH;Q8RWU3_ARATH;lcl5;Q9FJJ3_ARATH;Q3E871_ARATH;STZ;GDH1;ENO;AS1_ARATH;Q93V74_ARATH;UGPA2_ARATH;Q9ZVS4_ARATH;Q9ZVS5_ARATH;RD22;TBA2_ARATH;ATHB-12;NUDT7;PIP12_ARAT…	255622_at;247043_at;250412_at;251091_at;247600_at;246987_at;266719_at;266719_at;259618_at;252193_at;257950_at;249344_at;252166_at;256524_at;246097_at;250580_at;259504_at;259504_at;261569_at;258449_s_at;264692_at;257644_at;246253_at;252927_at;258724_at;258724_at;247431_at;247431_at;261648_at;250032_at;263924_at;267157_at;253273_at;258849_at;264365_s_at;264365_s_at;246908_at;261129_at;251272_at;254…
GO:0009409 response to cold	79	2.8096e-37	6.38987e-35	Q0WL48_ARATH;Q93WF6_ARATH;A8MSE1_ARATH;Q3EBH8_ARATH;Q945K9_ARATH;Q96262_ARATH;Q2L6T2_ARATH;Q9LSP5_ARATH;CAT3;AT1G20620;HVA22D;RC23_ARATH;AT4g38840;ct-bmy;RUBB_ARATH;Q9XEE6_ARATH;EF102_ARATH;MPK3;RH9;CH10C_ARATH;AT4g09650;Q0WL92_ARATH;O04310_ARATH;ELF3_ARATH;SAT1_ARATH;STZ;KCS6_ARATH;Q3ECG1_ARATH;ENO;DRE1C_ARATH;GI;PGM1;BAP1;PAP1;CATA2_ARATH;AZF3;ESM1;KCS10_ARATH;CA1;WRKY33;RH25;CSLD2;RCI2A_ARATH;…	259570_at;255479_at;255479_at;263497_at;253284_at;254492_at;254492_at;257892_at;259544_at;259544_at;254085_at;253627_at;252972_at;245346_at;265076_at;263379_at;248799_at;252592_at;258449_s_at;246003_at;255046_at;259625_at;259327_at;266839_at;260602_at;261648_at;260267_at;260267_at;263924_at;254075_at;264211_at;264668_at;251336_at;255364_s_at;253174_at;249139_at;257008_at;267377_at;259161_at;26702…
GO:0046686 response to cadmium ion	80	1.50072e-29	2.25109e-27	Y2992_ARATH;DRP1E_ARATH;Q93ZN2_ARATH;CPN60;Q9LTX9_ARATH;CAT3;PCS1_ARATH;SBP_ARATH;MYB44_ARATH;CCA1;Q8S8N5_ARATH;Q94CJ3_ARATH;F3A4.140;ERD13;GDH2;NP_849568;CH10C_ARATH;RHA1B;OPR1;O04544_ARATH;C7A10.100;AT4g29060;GST12;Q8RWU3_ARATH;lcl5;At2g26560/T9J22.23;CAT1;Q7XJM3_ARATH;FBA1;GDH1;ENO;AS1_ARATH;Q3E6N6_ARATH;O80944_ARATH;F4P12_320;Q3E7C6_ARATH;Q9SJV2_ARATH;PGM1;TBA2_ARATH;Q2V4B7_ARATH;F18B13.1;Q8H…	267361_at;251429_at;264928_at;256905_at;248582_at;259544_at;249078_at;245285_s_at;246987_at;266719_at;266719_at;259618_at;252193_at;267154_at;250580_at;261569_at;246003_at;254919_at;259875_s_at;264692_at;246253_at;253758_at;264986_at;258724_at;258724_at;245038_at;259517_at;266127_s_at;263761_at;250032_at;263924_at;267157_at;267181_at;267181_at;251961_at;263758_s_at;263758_s_at;264668_at;261129_at…
GO:0009414 response to water deprivation	54	3.40866e-25	3.93307e-23	Q0WL48_ARATH;PIP21_ARATH;HVA22D;MYB44_ARATH;DRE2A_ARATH;ANAC;ERD13;AVP1_ARATH;A8MQH1_ARATH;RH9;ALDH3I1;Q3E717_ARATH;Q0WWF3_ARATH;STZ;Q9LIB2_ARATH;Q39096_ARATH;ATHB-12;PIP22_ARATH;PIP23_ARATH;PIP12_ARATH;GSTF1_ARATH;MRP4_ARATH;Q9FGC7_ARATH;NP_201504;O80683_ARATH;P5CS1_ARATH;NP_973641;WRKY33;RH25;CYP707A3;PHSH_ARATH;PIP14_ARATH;Q3E6Z2_ARATH;PIP11_ARATH;CHL1;CNBL1_ARATH;Q3E7J2_ARATH;Atmyb2;XERO2_ARA…	259570_at;251962_at;254085_at;246987_at;250781_at;260203_at;267154_at;259504_at;259504_at;258449_s_at;253237_at;253237_at;252927_at;261648_at;256746_at;267104_at;251272_at;265444_s_at;265444_s_at;266927_at;262119_s_at;266464_at;247025_at;247025_at;267069_at;251775_s_at;251775_s_at;267028_at;250538_at;248964_at;252468_at;255674_at;255674_at;251324_at;264348_at;245251_at;245251_at;260581_at;252102_…
GO:0055114 oxidation reduction	167	1.33685e-23	1.43234e-21	CKX1;AT2G26170;O64853_ARATH;IVD;SDR1;Q9SLA8_ARATH;Q9LVD6_ARATH;Q93ZN2_ARATH;CAD1;GSH3;RIR2A_ARATH;Q681F4_ARATH;FAH1;CAT3;TYRAAT2;LCYB_ARATH;FAD6C_ARATH;C85A2_ARATH;RHM1;ADS3;CKX4;C86A2_ARATH;CAO;RHM3;Q8LPL3_ARATH;Q9LSQ5_ARATH;A8MS68_ARATH;lpd1;Q9LTG0_ARATH;B3H4E9_ARATH;Q8VWZ8_ARATH;AT1G07420;GDCSP;GDH2;Q94AY1_ARATH;Q0WTF4_ARATH;CRD1_ARATH;O64631_ARATH;ALDH3I1;Q3E717_ARATH;HGO;WAX2_ARATH;OPR1;OPR2…	245108_at;267380_at;267380_at;252570_at;251309_at;266035_at;247949_at;264928_at;252943_at;259346_at;258106_at;259511_at;267318_at;259544_at;259486_at;259140_at;253547_at;256598_at;263134_at;258250_at;253696_at;255690_at;245242_at;256575_at;246021_at;248162_at;257895_at;257895_at;248311_at;248311_at;261076_at;261076_at;266892_at;250580_at;246597_at;253100_at;251664_at;267500_s_at;253237_at;253237_…
GO:0006412 protein biosynthesis	115	1.4959e-23	1.4959e-21	RPL28C;Q8VZT8_ARATH;Q6GKU7_ARATH;RFC3;RPL18AB;RPL5B;RS111_ARATH;R27A2_ARATH;Q7G923_ARATH;RPL37A;Q94K97_ARATH;NP_187324;RPL29B;A8MQA1_ARATH;RL131_ARATH;RS171_ARATH;RPS17B;RPS17D;RPS20B;Q0WWR7_ARATH;RPL19B;RPS4B;Q2V395_ARATH;At3g56020;RPS24A;RPL7A;RPL17A;RPS19C;R10A2_ARATH;RPL10AC;RS21_ARATH;RS22_ARATH;RPL27B;RPL35AB;RPL35AD;RPS4D;RPL35D;RPL37C;RPS26C;RPS10C;RPS15AF;RPS13B;RPL37AC;PFL;RPS12C;T20N10…	253728_at;246266_at;262880_at;257891_at;267007_at;249466_at;252297_at;262985_s_at;262985_s_at;262594_at;249742_at;258521_at;258521_at;252294_at;252294_at;250862_s_at;250862_s_at;250862_s_at;252413_at;247968_at;258410_at;250667_at;250667_at;256438_s_at;259090_at;261911_at;264438_at;247566_at;266210_at;249945_at;245841_s_at;245841_s_at;256794_at;261362_s_at;261362_s_at;247815_at;251007_at;258284_at…
GO:0009611 response to wounding	48	1.66413e-21	1.31379e-19	PAL2;MPK3;ERF018;CML38;B3LF83_ARATH;STZ;Q93WI1_ARATH;1A16_ARATH;Q8VYH2_ARATH;RAP1_ARATH;ILL4_ARATH;BAP1;Q9STX2_ARATH;A8MRU3_ARATH;MRP4_ARATH;ASA1;ROF1;P2C25_ARATH;LOX4;TI11B_ARATH;PTR3-A;TCMO_ARATH;MOB24.13;AIB_ARATH;PSKR1_ARATH;THIK2_ARATH;PAL1;NUDT8;LOX1;Q9SSN4_ARATH;ntp2;Q9M9H6_ARATH;AT4g35770;Q9ZV24_ARATH;Q9FX43_ARATH;4CL2;KCS17;Q9LNR3_ARATH;OPR3_ARATH;Zat12;BCB1_ARATH;WRKY40;T10D17_50;Q3ED88…	251984_at;252592_at;262211_at;259879_at;245253_at;261648_at;261193_at;254926_at;253039_at;261713_at;256178_s_at;251336_at;254157_at;254157_at;266464_at;250738_at;257822_at;266834_s_at;260399_at;260429_at;248932_at;267470_at;258132_at;265452_at;266231_at;245168_at;263845_at;248793_at;256321_at;262382_at;267612_at;261506_at;253161_at;266225_at;245731_at;258047_at;264318_at;261037_at;265530_at;24765…
GO:0006355 regulation of transcription, DNA-dependent	192	2.05915e-21	1.54436e-19	ARF12;RA210_ARATH;PHOT2_ARATH;A8MS49_ARATH;ERF023;WRKY11;NP_567878;Q9SGA4_ARATH;SPL13_ARATH;BH128_ARATH;SPL4;TCP21;Q9FGX2_ARATH;ARR9_ARATH;EF101_ARATH;ERF105;ERF013;MYB44_ARATH;ATB14_ARATH;BH013_ARATH;A8MSB1_ARATH;DRE2A_ARATH;Q94CJ3_ARATH;HYH;A8MS70_ARATH;Q682B6_ARATH;BLH10_ARATH;F3A4.140;ANAC;NP_567530;RAP28_ARATH;ATHB-54;WRKY45;EF103_ARATH;EF102_ARATH;TI11A_ARATH;GAT24_ARATH;SCL11;PIF3_ARATH;ER…	262566_at;246222_at;247853_at;247853_at;261059_at;253535_at;253535_at;258861_at;248524_s_at;261254_at;261375_at;246011_at;248606_at;251665_at;248794_at;248448_at;259729_at;246987_at;267316_at;261050_at;250781_at;250781_at;259618_at;258349_at;258349_at;258349_at;261139_at;252193_at;260203_at;245252_at;260037_at;264974_at;258975_at;245250_at;248799_at;261033_at;247980_at;247707_at;264510_at;258074_…
GO:0009737 response to abscisic acid stimulus	60	6.25691e-18	3.60975e-16	Q0WL48_ARATH;SRK2I_ARATH;HVA22D;ATR1;MYB44_ARATH;CCA1;Q8S8N5_ARATH;Q94CJ3_ARATH;F3A4.140;Q9LSY6_ARATH;SRK2D_ARATH;ATL5H;NP_195165;NP_849568;ALDH3I1;Q3E717_ARATH;O04544_ARATH;C7A10.100;ERF78_ARATH;Q8RWU3_ARATH;lcl5;ELF3_ARATH;IP5P2_ARATH;CAT1;STZ;ENO;RD22;RAP1_ARATH;ATHB-12;AKT2_ARATH;Q3E716_ARATH;PAP1;NP_973641;P5CS2_ARATH;LECRKA4.1;At5g62470;MYB96;SY121_ARATH;B3H762_ARATH;SAP12_ARATH;RCI2A_ARATH…	259570_at;247043_at;254085_at;247600_at;246987_at;266719_at;266719_at;259618_at;252193_at;257950_at;252166_at;246777_at;253257_at;261569_at;253237_at;253237_at;264692_at;246253_at;257053_at;258724_at;258724_at;266839_at;254707_at;259517_at;261648_at;263924_at;246908_at;261713_at;251272_at;254305_at;252929_at;255364_s_at;251775_s_at;251775_s_at;251054_at;247455_at;247455_at;258786_at;259428_at;256…
GO:0042742 defense response to bacterium	44	1.29122e-16	7.17345e-15	INO2_ARATH;Q9LVD6_ARATH;WRKY11;NP_567878;Q96262_ARATH;Q2L6T2_ARATH;PCS1_ARATH;O64883_ARATH;RPS4;AT4g09650;Q0WWF3_ARATH;PER33_ARATH;PER34_ARATH;HSR2;ARGI1_ARATH;NUDT7;PDR8;GST11;GSTF1_ARATH;ESM1;WRKY18;Q2V3D1_ARATH;CA1;WRKY33;nimin-1;TGA3_ARATH;PTR3-A;TI10A_ARATH;Q3ED96_ARATH;NRAMP4;BAK1_ARATH;WRKY60;KPPR_ARATH;O49782_ARATH;T9J14.26;CRR2_ARATH;S17P_ARATH;CAH2_ARATH;Q9FNH6_ARATH;Q3EBH3_ARATH;MDHM1_…	263433_at;247949_at;253535_at;253535_at;254492_at;254492_at;249078_at;267392_at;248994_at;255046_at;252927_at;252291_s_at;252291_s_at;246546_at;255065_s_at;254784_at;262899_at;262119_s_at;262119_s_at;257008_at;253485_at;253485_at;259161_at;267028_at;260904_at;255953_at;248932_at;256017_at;256017_at;247001_at;253338_at;263536_at;255720_at;255753_at;259098_at;260179_at;251762_at;246596_at;250676_at…
GO:0006979 response to oxidative stress	56	1.37766e-15	7.12584e-14	Q0WW90_ARATH;A8MSE1_ARATH;PAL2;CAT3;Q2V4M4_ARATH;AT1G20620;PDX13_ARATH;TOCC_ARATH;GSTF7_ARATH;MPK3;Q0WUQ0_ARATH;O64564_ARATH;PER33_ARATH;PER34_ARATH;O04203_ARATH;CAT1;APXS;A8MSA4_ARATH;STZ;Q8VYY6_ARATH;RETOL_ARATH;NP_974580;Q9C7G9_ARATH;At5g19875/F28I16.2;MMSA_ARATH;A8MQR6_ARATH;NUDT2;PER17_ARATH;NUDT7;GSTF1_ARATH;GPX6_ARATH;Q9SXA7_ARATH;Q2V3B7_ARATH;CATA2_ARATH;P5CS1_ARATH;NP_973641;PER21_ARATH;…	246870_at;255479_at;251984_at;259544_at;259544_at;259544_at;251091_at;253394_at;258851_at;252592_at;266165_at;267336_at;252291_s_at;252291_s_at;267357_at;259517_at;255142_at;255142_at;261648_at;259479_at;254432_at;254432_at;256337_at;246125_at;263275_at;263275_at;248765_at;264001_at;254784_at;262119_s_at;254890_at;262452_at;253174_at;253174_at;251775_s_at;251775_s_at;265471_at;259841_at;254850_at…
GO:0042254 ribosome biogenesis and assembly	41	2.12862e-15	1.06431e-13	RPL28C;RFC3;RPL18AB;RPL5B;RPL37A;NP_187324;RL131_ARATH;RPL19B;RPS24A;RPL27B;RPL35AB;RPL35AD;RPL35D;RPL37C;Q9FVQ1_ARATH;RPS26C;RPL37AC;NOP5B_ARATH;AT4g12600;RPL12B;A8MR50_ARATH;NOP5A_ARATH;RPL23AB;RPL14A;RPL7AB;RPL23AA;A8MQR4_ARATH;RPP0B;RL313_ARATH;RPL7AA;RRS1_ARATH;RPL12C;Q94AK8_ARATH;Q94AF6_ARATH;Q3E9A7_ARATH;RPL24A;RL51_ARATH;RPS28C;Q9FLF3_ARATH;Q6NLX8_ARATH;RPL29A	253728_at;257891_at;267007_at;249466_at;262594_at;258521_at;252294_at;258410_at;259090_at;256794_at;261362_s_at;261362_s_at;251007_at;258284_at;246623_at;251737_at;251409_at;259311_at;254831_at;251938_at;263691_at;246809_s_at;251783_at;263372_at;251185_at;266981_at;259006_at;259006_at;247978_at;245121_at;266093_at;247584_at;245639_at;246070_at;246070_at;265210_at;257906_at;247267_at;247249_at;245…
GO:0009751 response to salicylic acid stimulus	38	2.22837e-15	1.07824e-13	ATR1;MYB44_ARATH;CCA1;Q8S8N5_ARATH;Q94CJ3_ARATH;F3A4.140;NP_849568;OPR1;Q3ECC6_ARATH;O04544_ARATH;C7A10.100;Q8RWU3_ARATH;lcl5;At5g54610/MRB17_11;O04203_ARATH;Q9C773_ARATH;AS1_ARATH;BAP1;LCR77_ARATH;WRKY18;Q2V3D1_ARATH;GRXC9;At5g62470;MYB96;Q9FLR1_ARATH;Q9M9A3_ARATH;PTR3-A;Atmyb2;WRKY60;MYB48;NP_001078249;O49782_ARATH;WRKY40;ACD6;NP_849381;F8M21_200;NP_001078589;MYB28	247600_at;246987_at;266719_at;266719_at;259618_at;252193_at;261569_at;259875_s_at;259875_s_at;264692_at;246253_at;258724_at;258724_at;248169_at;267357_at;256255_at;267157_at;251336_at;249052_at;253485_at;253485_at;261443_at;247455_at;247455_at;250598_at;260769_at;248932_at;260581_at;263536_at;252534_at;252534_at;255753_at;261892_at;245265_at;245265_at;250167_at;250167_at;247549_at
GO:0009753 response to jasmonic acid stimulus	40	2.72902e-15	1.27923e-13	ATR1;MYB44_ARATH;CCA1;Q8S8N5_ARATH;F3A4.140;TI11A_ARATH;NP_849568;O04544_ARATH;C7A10.100;ERF094;Q8RWU3_ARATH;lcl5;1A16_ARATH;AS1_ARATH;Q8VYH2_ARATH;TIF5B_ARATH;LCR77_ARATH;At5g62470;MYB96;Q9FLR1_ARATH;Q9M9A3_ARATH;TI11B_ARATH;PTR3-A;GSHB_ARATH;Q3ED96_ARATH;MYB48;NP_001078249;LOX1;O49782_ARATH;ntp2;AT4g35770;Q9ZV24_ARATH;F8M21_200;NP_001078589;NP_001031264;TI10B_ARATH;Q9LTC4_ARATH;Q2V3T6_ARATH;Q8R…	247600_at;246987_at;266719_at;266719_at;252193_at;261033_at;261569_at;264692_at;246253_at;260783_at;258724_at;258724_at;254926_at;267157_at;253039_at;266901_at;249052_at;247455_at;247455_at;250598_at;260769_at;260429_at;248932_at;246785_at;256017_at;252534_at;252534_at;256321_at;255753_at;267612_at;253161_at;266225_at;250167_at;250167_at;260205_at;262171_at;257919_at;257919_at;253922_at;247549_at
GO:0009408 response to heat	35	9.69171e-15	4.40532e-13	T20K14_60;INO2_ARATH;CPN60;Q9LTX9_ARATH;Q9SJZ7_ARATH;DRE2A_ARATH;Q208N7_ARATH;RBOHD;O64564_ARATH;HSP83_ARATH;Q9LMU1_ARATH;F18B13.1;BAP1;Q9FGC7_ARATH;NP_201504;HSFB1_ARATH;F17I14_220;WRKY33;Q8RX71_ARATH;AtGolS1;HFA1B_ARATH;XTH22_ARATH;CPN10;ATPK19;Zat12;HSP73_ARATH;SSDH_ARATH;Q8GUM2_ARATH;HSP81-2;VDE_ARATH;Q9SIF2_ARATH;Q3EC72_ARATH;O82345_ARATH;Q8RWE8_ARATH;CML24_ARATH	246554_at;263433_at;256905_at;248582_at;264002_at;250781_at;262629_at;248719_at;267336_at;248043_s_at;255891_at;262054_s_at;251336_at;247025_at;247025_at;246214_at;250502_at;267028_at;246306_at;263320_at;246450_at;247925_at;260714_at;258682_at;247655_at;258979_at;262892_at;253013_at;248045_at;264799_at;263483_at;263483_at;266590_at;253922_at;249583_at
GO:0009739 response to gibberellic acid stimulus	34	4.631e-14	1.98471e-12	GID1L1;SRK2I_ARATH;Q84WI0_ARATH;ATR1;MYB44_ARATH;CCA1;Q8S8N5_ARATH;F3A4.140;SRK2D_ARATH;EXPA1_ARATH;Q3ECF3_ARATH;NP_849568;O04544_ARATH;C7A10.100;Q8RWU3_ARATH;lcl5;Q9C773_ARATH;Q3E848_ARATH;AS1_ARATH;Q6NMQ7_ARATH;At5g62470;MYB96;Q9FLR1_ARATH;Q2V375_ARATH;Q9M9A3_ARATH;MYB48;NP_001078249;SCL3;O49782_ARATH;GASA1;F8M21_200;NP_001078589;CML24_ARATH;MYB28	259302_at;247043_at;251586_at;247600_at;246987_at;266719_at;266719_at;252193_at;252166_at;256299_at;256299_at;261569_at;264692_at;246253_at;258724_at;258724_at;256255_at;247013_at;267157_at;260221_at;247455_at;247455_at;250598_at;246550_at;260769_at;252534_at;252534_at;261866_at;255753_at;262947_at;250167_at;250167_at;249583_at;247549_at
GO:0009873 ethylene mediated signaling pathway	37	8.01149e-13	3.33812e-11	RA210_ARATH;ERF023;EF101_ARATH;ERF105;ERF013;RAP28_ARATH;EF103_ARATH;EF102_ARATH;ERF119;ERF018;ERF094;ERF058;RAP24_ARATH;ERF017;NP_196375;ERF104;ERF098;ERF008;DREB3_ARATH;ERF073;NP_001077812;ERF54_ARATH;ERF034;ERF022;AP2L3_ARATH;ERF93_ARATH;RAP27_ARATH;ERF99_ARATH;ERF011;ERF92_ARATH;ERF109;ERF107;SNZ;ERF76_ARATH;ERF061;ERF012;RA212_ARATH	246222_at;261059_at;248794_at;248448_at;259729_at;260037_at;245250_at;248799_at;258074_at;262211_at;260783_at;255926_at;262135_at;256009_at;250582_at;247543_at;257918_at;245078_at;250379_at;260451_at;260451_at;253799_at;266820_at;261984_at;261395_at;264083_at;264057_at;266821_at;252214_at;257927_at;253259_at;247540_at;267010_at;261470_at;259793_at;260856_at;262197_at
GO:0009695 jasmonic acid biosynthesis	14	1.62021e-12	6.39557e-11	OPR1;Q3ECC6_ARATH;OPR2;AOC3;OPRL2_ARATH;NP_001031062;LOX4;THIK2_ARATH;LOX1;Q9LNR3_ARATH;OPR3_ARATH;Q3EBH3_ARATH;Q3ED88_ARATH;Q0WR43_ARATH	259875_s_at;259875_s_at;259875_s_at;257644_at;255895_at;255895_at;260399_at;245168_at;256321_at;261037_at;265530_at;260570_at;259518_at;261150_at
GO:0009733 response to auxin stimulus	55	2.85122e-12	1.06921e-10	SAUR-AC1;Q9C7Q8_ARATH;Q3E901_ARATH;GH36_ARATH;Q0WPR6_ARATH;AT4g38840;PUR7;MYB44_ARATH;Q9LTV3_ARATH;CCA1;Q8S8N5_ARATH;MDR1_ARATH;Q9LSQ5_ARATH;Atphb3;Q9SGU2_ARATH;NP_849568;O04544_ARATH;C7A10.100;IAA29;Q9ZNS2_ARATH;Q8RWU3_ARATH;lcl5;ELF3_ARATH;Q67YC2_ARATH;1A16_ARATH;Q3E848_ARATH;AS1_ARATH;GH3.3;At5g62470;MYB96;NP_174237;Q9M9A3_ARATH;Q0V7Z5_ARATH;Q94BR2_ARATH;AIR3;XTH22_ARATH;MAS1;O49782_ARATH;Q9C7…	252970_at;259790_s_at;259790_s_at;248163_at;259787_at;252972_at;256978_at;246987_at;257690_at;266719_at;266719_at;263865_at;248162_at;249344_at;262092_at;261569_at;264692_at;246253_at;253423_at;255403_at;258724_at;258724_at;266839_at;245397_at;254926_at;247013_at;267157_at;245076_at;247455_at;247455_at;257506_at;260769_at;259784_at;249922_at;263406_at;247925_at;253908_at;255753_at;259773_at;25296…
GO:0006364 rRNA processing	21	3.48394e-12	1.27461e-10	NHP2_ARATH;F24D7.3;Q9FVQ1_ARATH;UTP18_ARATH;Q9FJY5_ARATH;FBRL1_ARATH;B3H6E7_ARATH;F5E19_90;RBFA_ARATH;NAP57;NP_567232;Q9LVF2_ARATH;Q93YS7_ARATH;NLAL1_ARATH;HEAT1_ARATH;RH5;At2g39670/F17A14.4;Q3EBJ6_ARATH;Q9FG73_ARATH;O82266_ARATH;FBRL2_ARATH	250546_at;260323_at;246623_at;250222_at;247046_at;248362_at;248362_at;246457_at;253251_at;251667_at;255501_at;258166_at;255278_at;259347_at;258505_at;255749_at;267562_at;267562_at;248036_at;266510_at;254080_at
GO:0050832 defense response to fungus	26	2.50441e-11	8.94432e-10	INO2_ARATH;Q9LVD6_ARATH;DRP1E_ARATH;Q3E9R4_ARATH;AFP3_ARATH;Q9XEE6_ARATH;PER33_ARATH;PER34_ARATH;LACS2;LCR77_ARATH;WRKY18;Q2V3D1_ARATH;WRKY33;PER21_ARATH;P2C25_ARATH;SY121_ARATH;BAK1_ARATH;WRKY60;O64757_ARATH;PME34_ARATH;Q9CAK1_ARATH;SYP122;WRKY40;BIK1;PER71_ARATH;O82345_ARATH	263433_at;247949_at;251429_at;253204_at;257365_x_at;263379_at;252291_s_at;252291_s_at;262414_at;249052_at;253485_at;253485_at;267028_at;265471_at;266834_s_at;258786_at;253338_at;263536_at;267411_at;261826_at;260312_at;252053_at;261892_at;267624_at;247327_at;266590_at
GO:0045454 cell redox homeostasis	32	3.44151e-10	1.17324e-08	Q9FHX0_ARATH;A8MS68_ARATH;lpd1;Y3885_ARATH;Q3EDG8_ARATH;Q3EDG9_ARATH;Q9C5C5_ARATH;GRXC11;TRXL1_ARATH;A8MQQ7_ARATH;B3H436_ARATH;CATA2_ARATH;GRXS5;GRXS6;GRXC9;Q84JR9_ARATH;GSHRC_ARATH;Q2V396_ARATH;A0JQ77_ARATH;APR1_ARATH;GRXC10;APR2_ARATH;GRXS3;Q9SGW5_ARATH;Q8VZQ0_ARATH;GRS14_ARATH;GRXS9;GRXS13;GRXS1;Q9SIN1_ARATH;TRXL4_ARATH;GRXS11	249233_at;257895_at;257895_at;256583_at;261417_at;261417_at;261417_at;251196_at;264779_at;264779_at;264779_at;253174_at;245505_at;251195_at;261443_at;251584_at;257252_at;250649_at;250649_at;255284_at;250344_at;264745_at;245506_at;261958_at;253519_at;251815_at;267497_at;265067_at;263168_at;263499_at;261821_at;260831_at
GO:0006468 protein amino acid phosphorylation	121	6.89426e-09	2.11049e-07	O64477_ARATH;A8MS49_ARATH;CPK15;SRK2I_ARATH;AT3G08760;T6K22.120;Q8L617_ARATH;AT4g29050;SRK2C_ARATH;WAKL2;Q9FNL4_ARATH;WNK6;O64825_ARATH;At2g31880/F20M17.8;MPK17;CIPK7_ARATH;MPK3;Q9XGZ2_ARATH;SRK2D_ARATH;CIPKL_ARATH;T5P19_20;SPA4;Q9SF86_ARATH;Q3E9N4_ARATH;T22F8.170;Y5126_ARATH;O22138_ARATH;ASK5;CRK1;T16L24.250;NP_199396;Q9M2Z1_ARATH;AT4g04960;Y4139_ARATH;Q8GUH5_ARATH;Q2V3C2_ARATH;Q1JPN7_ARATH;WAKL…	267490_at;247853_at;254390_at;247043_at;258683_at;254408_at;246943_at;253747_at;260774_at;257478_at;248934_at;257801_at;267289_at;263478_at;266348_at;257771_at;252592_at;246858_at;252166_at;247867_at;251714_at;261319_at;258650_at;252940_at;252940_at;249293_at;245130_at;250141_at;267082_at;251479_at;248916_at;252272_at;255280_at;253517_at;253359_at;253359_at;263461_at;260419_at;258456_at;258456_at…
GO:0042538 hyperosmotic salinity response	15	1.07597e-08	3.22792e-07	Q9FNK4_ARATH;PDX13_ARATH;HVA22D;RC23_ARATH;AT5g49480/K6M13_2;AZF3;P5CS1_ARATH;NP_973641;P5CS2_ARATH;RCI2A_ARATH;PTR3-A;RC24_ARATH;AZF2;AZF1;Zat12	248879_at;251091_at;254085_at;253627_at;248607_at;249139_at;251775_s_at;251775_s_at;251775_s_at;258735_at;248932_at;253581_at;257022_at;246993_at;247655_at
GO:0016036 cellular response to phosphate starvation	12	6.09654e-08	1.69348e-06	CAT3;AT1G20620;PHO1;SQD2;SQD1;CAT1;UGPA2_ARATH;MGDG2_ARATH;CATA2_ARATH;Q93ZF5_ARATH;Q8RY68_ARATH;O48781_ARATH	259544_at;259544_at;258293_at;251143_at;253386_at;259517_at;258849_at;246075_at;253174_at;262231_at;246071_at;267611_at
GO:0006952 defense response	89	6.55502e-08	1.78773e-06	NP_199464;E138_ARATH;SDR1;PAL2;Q9LT39_ARATH;CNGC2_ARATH;Q3E6T4_ARATH;EF101_ARATH;MLO6;DRL15_ARATH;Q2V4G0_ARATH;DRL16_ARATH;DRL17_ARATH;NP_176326;AFP3_ARATH;At2g27500/F10A12.18;MLO11;EF103_ARATH;EF102_ARATH;MPK3;TI11A_ARATH;ML423_ARATH;MLP43;Q9CAE0_ARATH;RPS4;RBOHD;Q4VP00_ARATH;CYS5;ERF78_ARATH;THN24_ARATH;FSTL_ARATH;AFB3;1A16_ARATH;MLO8;TIF5B_ARATH;DRL11_ARATH;LPP1_ARATH;WRK22_ARATH;Q9SSN2_ARATH;…	248848_at;267335_s_at;251309_at;251984_at;257974_at;246510_at;246510_at;248794_at;265008_at;264885_s_at;264885_s_at;264885_s_at;264885_s_at;264885_s_at;257365_x_at;265648_at;248232_at;245250_at;248799_at;252592_at;261033_at;263034_at;262304_at;260296_at;248994_at;248719_at;266119_at;248763_at;257053_at;256527_at;264042_at;261195_at;254926_at;264852_at;266901_at;245218_s_at;265737_at;255568_at;262…
GO:0009631 cold acclimation	10	1.72475e-07	4.38497e-06	Q0WL48_ARATH;cor15a;Q3EBH8_ARATH;DRE1C_ARATH;GWD1_ARATH;XERO2_ARATH;DRE1B_ARATH;DRE1A_ARATH;Zat12;At1g29395/F15D2_29	259570_at;263497_at;263497_at;254075_at;262784_at;252102_at;254074_at;254066_at;247655_at;259789_at
GO:0006414 translational elongation	13	2.10552e-07	5.2203e-06	RPP1B;RPP1C;AT4g29060;NP_001031743;EFGM_ARATH;Q7XJM3_ARATH;sco1;EF1B1_ARATH;TUFA;RPP2B;RPP3A;A8MQR4_ARATH;RPP0B	255657_at;248768_at;253758_at;253758_at;266127_s_at;266127_s_at;262645_at;250304_at;255455_at;266256_at;254030_at;259006_at;259006_at
GO:0009744 response to sucrose stimulus	13	2.10552e-07	5.2203e-06	F19F18.170;Q9SVF3_ARATH;Q93ZH9_ARATH;NP_195165;Q0WL92_ARATH;At1g20950/F9H16.6;Q6NMQ7_ARATH;AT1G28330;Q9ZUH8_ARATH;CCD31_ARATH;Q9ZV24_ARATH;ASN1;Q3EAN7_ARATH;F19F18.170	253059_s_at;253059_s_at;246097_at;253257_at;259625_at;262806_at;260221_at;245668_at;266001_at;253270_at;266225_at;252415_at;252415_at;266075_s_at
GO:0007623 circadian rhythm	15	2.44683e-07	5.91976e-06	ARR9_ARATH;CCA1;Q8S8N5_ARATH;APRR1_ARATH;APRR7;NP_568446;ELF3_ARATH;COL1;GI;At1g10470;GRP7;Q3EBX0_ARATH;WNK1;Q0WRG3_ARATH;APRR3	251665_at;266719_at;266719_at;247525_at;250971_at;249741_at;266839_at;246523_at;264211_at;263236_at;263548_at;263548_at;259080_at;266372_at;247668_at
GO:0005983 starch catabolism	8	2.86977e-07	6.72601e-06	Q8RWW6_ARATH;ct-bmy;PWD_ARATH;Q94A41_ARATH;Q9LV91_ARATH;GWD1_ARATH;Q8RXD9_ARATH;NP_196056	255070_at;245346_at;246829_at;260412_at;247216_at;262784_at;245094_at;245712_at
GO:0006457 protein folding	38	5.56197e-07	1.28353e-05	CPN60;Q9LTX9_ARATH;NP_187434;Q9SJZ7_ARATH;At4g26780/F10M23_120;Q0WN54_ARATH;RUBB_ARATH;DNAJ8_ARATH;CH10C_ARATH;Q8L7R1_ARATH;RUBA_ARATH;hsp81.4;HSP83_ARATH;F18B13.1;CH60C_ARATH;NP_565079;F17I14_220;AT4g09350;ROF1;B3H746_ARATH;Q9LTT7_ARATH;CP19B_ARATH;CH60B_ARATH;Q9LJE4_ARATH;CP19A_ARATH;NP_001077901;CP19C_ARATH;Q3EAQ4_ARATH;DNAJ3_ARATH;CPN10;HSP73_ARATH;At5g48030/MDN11_11;Q8GUM2_ARATH;HSP81-2;Q9SI…	256905_at;248582_at;259248_at;264002_at;253949_at;262059_at;265076_at;261901_at;246003_at;256221_at;264069_at;248043_s_at;248043_s_at;262054_s_at;257608_at;260388_at;250502_at;255088_at;257822_at;257822_at;257654_at;264019_at;245164_at;256983_at;265352_at;265352_at;251740_at;252670_at;252670_at;260714_at;258979_at;248739_at;253013_at;248045_at;263483_at;263483_at;249850_at;259876_at
GO:0016123 xanthophyll biosynthesis	6	5.67956e-07	1.29081e-05	Q9LTG0_ARATH;Q9FGC7_ARATH;NP_201504;LUT2;AT4g25700;Q2V3F1_ARATH	248311_at;247025_at;247025_at;247936_at;254020_at;254020_at
GO:0009646 response to absence of light	7	7.36981e-07	1.64996e-05	GDH1;CML12_ARATH;Q3EBI5_ARATH;ASN1;Q3EAN7_ARATH;BCB1_ARATH;CML24_ARATH	250032_at;267083_at;267083_at;252415_at;252415_at;246099_at;249583_at
GO:0010218 response to far red light	13	8.65451e-07	1.90908e-05	NP_568446;IAA29;sig5;GI;At5g11260;SPA1_ARATH;T7H20_250;A8MR65_ARATH;HAT4_ARATH;NAP2;Q8LCQ4_ARATH;Q9C9K1_ARATH;Lhcb2:4	249741_at;253423_at;249769_at;264211_at;250420_at;263779_at;251026_at;251026_at;245276_at;249063_at;256015_at;259970_at;258239_at
GO:0010114 response to red light	15	9.70203e-07	2.10914e-05	O04211_ARATH;NP_564410;EXPA1_ARATH;Q3ECF3_ARATH;NP_568446;IAA29;sig5;Q9FGC7_ARATH;NP_201504;At1g10470;At5g11260;SPA1_ARATH;NAP2;Q8LCQ4_ARATH;Lhcb2:4	267364_at;261192_at;256299_at;256299_at;249741_at;253423_at;249769_at;247025_at;247025_at;263236_at;250420_at;263779_at;249063_at;256015_at;258239_at
GO:0010017 red or far red light signaling pathway	15	1.47621e-06	3.11876e-05	cor15a;Q3EBH8_ARATH;COP1;O04211_ARATH;HYH;PIF3_ARATH;APRR7;SPA4;ELF3_ARATH;AFR;GI;At1g10470;At5g11260;SPA1_ARATH;HAT4_ARATH	263497_at;263497_at;267640_at;267364_at;258349_at;264510_at;250971_at;261319_at;266839_at;263796_at;264211_at;263236_at;250420_at;263779_at;245276_at
GO:0010025 wax biosynthesis	8	1.68992e-06	3.47245e-05	WAX2_ARATH;Q39048_ARATH;KCS6_ARATH;Q3ECG1_ARATH;Q93ZR6_ARATH;Q3EDK8_ARATH;Q0WV76_ARATH;T22E16.2	247884_at;254122_at;260267_at;260267_at;249614_at;264146_at;264146_at;251796_at
GO:0009867 jasmonic acid mediated signaling pathway	11	2.18765e-06	4.43442e-05	GB1;Q3E9R4_ARATH;RAP1_ARATH;GRXC9;SY121_ARATH;TI10A_ARATH;Q3ED96_ARATH;MJK13.16;SYP122;ERF92_ARATH;Q0WR43_ARATH	253204_at;253204_at;261713_at;261443_at;258786_at;256017_at;256017_at;258395_at;252053_at;257927_at;261150_at
GO:0009626 hypersensitive response	13	2.33404e-06	4.66808e-05	CNGC2_ARATH;Q3E6T4_ARATH;MPK3;RPS4;At2g26560/T9J22.23;HSR2;LPP1_ARATH;NUDT7;TGA3_ARATH;NDR1;Q9SGN6_ARATH;K22G18.2;CNGC4_ARATH	246510_at;246510_at;252592_at;248994_at;245038_at;246546_at;265737_at;254784_at;255953_at;257083_s_at;261445_at;247493_at;248153_at
GO:0009624 response to nematode	14	2.899e-06	5.51705e-05	ACA8;AMT1.2;MDR1_ARATH;Q9LUL7_ARATH;PIP26_ARATH;NP_564766;MSSP1_ARATH;MRP4_ARATH;Q9LV93_ARATH;O22889_ARATH;Q3EAQ5_ARATH;NRAMP4;CAX3;T24H18_30	247937_at;262883_at;263865_at;258369_at;266172_at;259723_at;262797_at;266464_at;247222_at;255877_at;252707_at;247001_at;246302_at;250278_at
GO:0000103 sulfate assimilation	7	2.90564e-06	5.51705e-05	AKN1;AKN2;APR1_ARATH;APR2_ARATH;dl3380c;ASA1;Q9SRW7_ARATH	267112_at;252870_at;255284_at;264745_at;245254_at;255785_at;259339_at
GO:0015995 chlorophyll biosynthesis	12	4.48368e-06	8.20185e-05	CAO;CRD1_ARATH;Q1H537_ARATH;PORB;Q0WUK7_ARATH;HEMA2;Q9FNB0_ARATH;A8MR05_ARATH;Q2V4R1_ARATH;CHLG;STHY_ARATH;GUN4	245242_at;251664_at;250006_at;253871_at;254623_at;264660_at;250243_at;250243_at;264839_at;246308_at;263128_at;251519_at
GO:0006633 fatty acid biosynthesis	26	5.92425e-06	0.000107065	Q9SLA8_ARATH;FAH1;FAD6C_ARATH;Q8RU07_ARATH;KAS1;KCS8;Q9LTG0_ARATH;B3H4E9_ARATH;Q8VWZ8_ARATH;AT1G07420;KCS4;AT4g13050;LACS2;Q0WV76_ARATH;KCS10_ARATH;Q93Z53_ARATH;KING1;ADS2;LACS3;KINB1;AT4g25700;Q2V3F1_ARATH;KCS17;FAD3C_ARATH;FAD8;KCS12	266035_at;267318_at;253547_at;267308_at;248903_at;265918_at;248311_at;248311_at;261076_at;261076_at;260667_at;254798_at;262414_at;264146_at;267377_at;260653_at;252323_at;263249_at;259737_at;246028_at;254020_at;254020_at;264318_at;256417_s_at;256417_s_at;263443_at
GO:0010224 response to UV-B	11	6.64044e-06	0.000118579	CFI1_ARATH;PDX13_ARATH;DRE2A_ARATH;HYH;Q682B6_ARATH;NP_564410;AT5G03240;At5g11260;Q9LRM4_ARATH;Zat12;FL3H_ARATH	251827_at;251091_at;250781_at;258349_at;258349_at;261192_at;250935_at;250420_at;257262_at;247655_at;252123_at
GO:0009749 response to glucose stimulus	8	6.80752e-06	0.000120133	NP_195165;At1g20950/F9H16.6;Q6NMQ7_ARATH;AT1G28330;Q9SLD2_ARATH;Q9ZV24_ARATH;ASN1;Q3EAN7_ARATH	253257_at;262806_at;260221_at;245668_at;267280_at;266225_at;252415_at;252415_at
GO:0009738 abscisic acid mediated signaling	17	7.32116e-06	0.000127695	P2C16_ARATH;SRK2I_ARATH;MYB44_ARATH;MPK3;AI5L4_ARATH;IP5P2_ARATH;RAP1_ARATH;LECRKA4.1;CPK32;CNBL1_ARATH;Q3E7J2_ARATH;AIB_ARATH;PLCD1_ARATH;AI5L6_ARATH;CDPK6_ARATH;U7371_ARATH;CDPKU_ARATH	259922_at;247043_at;246987_at;252592_at;261613_at;254707_at;261713_at;251054_at;251636_at;245251_at;245251_at;265452_at;247794_at;253263_at;264851_at;260357_at;262220_at
GO:0009963 positive regulation of flavonoid biosynthesis	4	7.9229e-06	0.000134425	AT2G26170;O64853_ARATH;Q9FI78_ARATH;RAP1_ARATH	267380_at;267380_at;248639_at;261713_at
GO:0009970 cellular response to sulfate starvation	5	8.05889e-06	0.000134425	CAT3;AT1G20620;CAT1;SAT1_ARATH;CATA2_ARATH	259544_at;259544_at;259517_at;260602_at;253174_at
GO:0009094 L-phenylalanine biosynthesis	5	8.05889e-06	0.000134425	ADT;O22241_ARATH;Q2V4P0_ARATH;ADT;ADT	261758_at;252652_at;262825_at;262825_at;249910_at
GO:0009750 response to fructose stimulus	6	8.15515e-06	0.000134425	NP_195165;At1g20950/F9H16.6;Q6NMQ7_ARATH;AT1G28330;ASN1;Q3EAN7_ARATH	253257_at;262806_at;260221_at;245668_at;252415_at;252415_at
GO:0009809 lignin biosynthesis	11	8.56544e-06	0.000139654	Q9ZVQ2_ARATH;CAMT1_ARATH;NP_001031012;Q9FI78_ARATH;METK3;CAD4;Q9MAP0_ARATH;CAMT4_ARATH;ccr1;A8MQW5_ARATH;T15N1_190	266202_at;260015_at;264514_at;248639_at;263838_at;258023_at;261216_at;253276_at;261792_at;261792_at;250149_at
GO:0006334 nucleosome assembly	15	9.46316e-06	0.000152632	Q8LC68_ARATH;H2A4_ARATH;H2B4_ARATH;H2B3_ARATH;H11_ARATH;Q9ZUP3_ARATH;A8MRK6_ARATH;Q3EBY3_ARATH;His1-3;Q9SZI2_ARATH;B3H684_ARATH;Q9LSK7_ARATH;AT1G74560;Q9CA59_ARATH;Q2V4C7_ARATH	261406_at;251011_at;265960_at;263412_at;260830_at;265940_at;265940_at;265817_at;265817_at;253996_at;253996_at;258141_at;260235_at;260235_at;260235_at
GO:0009817 defense response to fungus, incompatible interaction	9	1.70672e-05	0.000269483	GB1;Q3E9R4_ARATH;MLO6;O64883_ARATH;PDR8;PUB17;NDR1;Q8L746_ARATH;NP_193420	253204_at;253204_at;265008_at;267392_at;262899_at;259826_at;257083_s_at;248981_at;245448_at
GO:0042128 nitrate assimilation	7	2.23142e-05	0.000345065	GLN12_ARATH;GLN1-1;NIR_ARATH;Q0WLH2_ARATH;KING1;CHL1;KINB1	256524_at;249581_at;265475_at;261979_at;252323_at;264348_at;246028_at
GO:0009816 defense response to bacterium, incompatible interaction	9	3.03826e-05	0.00046504	F22O6_190;O04203_ARATH;NDR1;Q8L746_ARATH;LOX1;WRKY53;ACD6;NP_849381;CRK11_ARATH	252060_at;267357_at;257083_s_at;248981_at;256321_at;254231_at;245265_at;245265_at;254241_at
GO:0010439 regulation of glucosinolate biosynthetic process	4	3.79345e-05	0.000574765	AKN1;AKN2;Q9FLR1_ARATH;MYB28	267112_at;252870_at;250598_at;247549_at
GO:0006814 sodium ion transport	9	3.98105e-05	0.000585448	TDT_ARATH;Q8RXE8_ARATH;Q3EA49_ARATH;Q94A17_ARATH;CAX3;Q9LT68_ARATH;NHX2;T24H18_30;B3H4S6_ARATH	248756_at;257908_at;254862_at;254862_at;246302_at;258020_at;259081_at;250278_at;250278_at
GO:0006529 asparagine biosynthesis	5	4.41902e-05	0.000637359	Q9LV77_ARATH;NP_201306;ASN1;Q3EAN8_ARATH;Q3EAN7_ARATH	247218_at;247218_at;252415_at;252415_at;252415_at
GO:0009644 response to high light intensity	11	5.04945e-05	0.000707866	INO2_ARATH;TOCC_ARATH;O64564_ARATH;STZ;Q39096_ARATH;Q9LMU1_ARATH;AtGolS1;RPL23AB;RPL23AA;O48832_ARATH;O82345_ARATH	263433_at;253394_at;267336_at;261648_at;267104_at;255891_at;263320_at;251783_at;266981_at;264787_at;266590_at
GO:0007169 transmembrane receptor protein tyrosine kinase signaling pathway	19	5.89405e-05	0.000803735	At2g31880/F20M17.8;T5P19_20;T22F8.170;O22138_ARATH;NP_199396;Q9M2Z1_ARATH;Q9LRT1_ARATH;NP_565084;NP_195815;RPKL_ARATH;F6H11.170;Q9SNA0_ARATH;Q9SGP2_ARATH;NP_566892;PSKR1_ARATH;Q9SSL9_ARATH;NP_180274;Q9FGQ5_ARATH;Q8LFN2_ARATH	263478_at;251714_at;252940_at;245130_at;248916_at;252272_at;257297_at;260239_at;251071_at;253278_at;247153_at;252520_at;261498_at;252378_at;266231_at;262360_at;266303_at;246986_at;259348_at
GO:0015976 carbon utilization	10	6.67341e-05	0.00089376	Q94CE4_ARATH;O64595_ARATH;CA1;Q94CE3_ARATH;Q2V3C0_ARATH;CAH2_ARATH;A8MQY4_ARATH;Q2V377_ARATH;Q3E9H5_ARATH;Q2V376_ARATH	264313_at;264313_at;259161_at;253300_at;253300_at;246596_at;246596_at;246596_at;246596_at;246596_at
GO:0051555 flavonol biosynthesis	5	8.4498e-05	0.00110215	RHM1;Q9LNE6_ARATH;MYB48;NP_001078249;UGT78D1	263134_at;260955_at;252534_at;252534_at;261804_at
GO:0010197 polar nuclei fusion	7	9.90994e-05	0.00127514	Q93WN0_ARATH;NP_177388;Q3E9S0_ARATH;F26P21.170;F18A5.280;BLH1_ARATH;At5g48030/MDN11_11	245285_s_at;260425_at;253414_at;253414_at;254740_s_at;263956_at;248739_at
GO:0006559 L-phenylalanine catabolism	4	0.000108986	0.00135106	PAL2;HGO;PAL1;PAL4	251984_at;248193_at;263845_at;259149_at
GO:0006833 water transport	4	0.000108986	0.00135106	PIP21_ARATH;PIP22_ARATH;PIP12_ARATH;PIP11_ARATH	251962_at;265444_s_at;266927_at;251324_at
GO:0016120 carotene biosynthesis	4	0.000108986	0.00135106	LCYB_ARATH;ZDS_ARATH;Q9FKF4_ARATH;LUT2	259140_at;259092_at;247544_at;247936_at
GO:0009612 response to mechanical stimulus	6	0.000112233	0.00135221	SNP33_ARATH;1A16_ARATH;XTH22_ARATH;CAM4;Q3EBI5_ARATH;CAM4;CML24_ARATH	247571_at;254926_at;247925_at;249582_at;267083_at;260138_at;249583_at
GO:0052544 callose deposition in cell wall during defense response	6	0.000112233	0.00135221	Q9LVD6_ARATH;PCS1_ARATH;O64883_ARATH;PDR8;O49782_ARATH;Q8RWE8_ARATH	247949_at;249078_at;267392_at;262899_at;255753_at;253922_at
GO:0006561 proline biosynthesis	5	0.000148117	0.00167479	Q9FNK4_ARATH;P5CS1_ARATH;NP_973641;P5CS2_ARATH;B3H5E3_ARATH	248879_at;251775_s_at;251775_s_at;251775_s_at;251775_s_at
GO:0042344 indole glucosinolate catabolism	3	0.000149406	0.00167479	PCS1_ARATH;O64883_ARATH;PDR8	249078_at;267392_at;262899_at
GO:0050691 regulation of antiviral response by host	3	0.000149406	0.00167479	WRKY18;Q2V3D1_ARATH;WRKY40	253485_at;253485_at;261892_at
GO:0010286 heat acclimation	6	0.000237326	0.00253373	Q0WL48_ARATH;DRE2A_ARATH;CYP71B2;Q9SZN7_ARATH;HSP81-2;FBL5	259570_at;250781_at;262826_at;252956_at;248045_at;264957_at
GO:0009944 polarity specification of adaxial/abaxial axis	6	0.000237326	0.00253373	ATB14_ARATH;F27G20_7;HDT1_ARATH;AS1_ARATH;HDT2_ARATH;Q3E700_ARATH	267316_at;245758_at;252625_at;267157_at;249901_at;249901_at
GO:0006857 oligopeptide transport	14	0.000275014	0.00286473	Q0WP01_ARATH;NP_567493;Q7XJQ3_ARATH;OPT4;OPT1;Q9LVE0_ARATH;Q9SK99_ARATH;CHL1;PTR3-A;O22889_ARATH;ntp2;Q9SRI2_ARATH;Q9SX20_ARATH;Q9LYR6_ARATH	261925_at;245296_at;266108_at;247284_at;248037_at;258181_at;261937_at;264348_at;248932_at;255877_at;267612_at;259116_at;262281_at;250261_at
GO:0000162 tryptophan biosynthesis	7	0.000408393	0.00421023	ATR1;Q9FFW8_ARATH;ASA1;Q0WS13_ARATH;Q0WUI8_ARATH;ASB1;Q9FJM5_ARATH	247600_at;249515_at;250738_at;253898_s_at;253898_s_at;247864_s_at;247864_s_at
GO:0005992 trehalose biosynthesis	7	0.000408393	0.00421023	AtTPPA;Q8RWE2_ARATH;TPS5;TPS9;TPS10_ARATH;TPS11_ARATH;TPS8_ARATH	248404_at;248404_at;245348_at;263019_at;264246_at;266072_at;264339_at
GO:0009723 response to ethylene stimulus	29	0.000441425	0.0044739	GB1;Q3E9R4_ARATH;MYB44_ARATH;CCA1;Q8S8N5_ARATH;F3A4.140;NP_849568;O04544_ARATH;C7A10.100;ERF78_ARATH;ERF094;Q8RWU3_ARATH;lcl5;1A16_ARATH;ASA1;LCR77_ARATH;At5g62470;MYB96;PDX1L4;Atmyb2;MBF1B;MYB48;NP_001078249;O49782_ARATH;F8M21_200;NP_001078589;Q9LTC4_ARATH;Q2V3T6_ARATH;ASB1	253204_at;253204_at;246987_at;266719_at;266719_at;252193_at;261569_at;264692_at;246253_at;257053_at;260783_at;258724_at;258724_at;254926_at;250738_at;249052_at;247455_at;247455_at;267138_s_at;260581_at;251551_at;252534_at;252534_at;255753_at;250167_at;250167_at;257919_at;257919_at;247864_s_at
GO:0006995 cellular response to nitrogen starvation	4	0.000466566	0.00468661	CAT3;AT1G20620;CAT1;CATA2_ARATH	259544_at;259544_at;259517_at;253174_at
GO:0046777 protein amino acid autophosphorylation	7	0.000519703	0.00516262	PHOT2_ARATH;A8MS49_ARATH;PWD_ARATH;F26O13.190;Q9FX43_ARATH;Q9LK35_ARATH;BIK1	247853_at;247853_at;246829_at;252066_at;245731_at;248179_at;267624_at
GO:0009759 indole glucosinolate biosynthesis	3	0.000573857	0.0053912	Q9LVD6_ARATH;ATR1;O49782_ARATH	247949_at;247600_at;255753_at
GO:0010438 cellular response to sulfur starvation	3	0.000573857	0.0053912	ATR1;Q9FLR1_ARATH;MYB28	247600_at;250598_at;247549_at
GO:0010253 UDP-rhamnose biosynthesis	3	0.000573857	0.0053912	RHM1;RHM3;RHM2_ARATH	263134_at;256575_at;260985_at
GO:0051457 maintenance of protein localization in nucleus	3	0.000573857	0.0053912	SCR_ARATH;T7H20_250;A8MR65_ARATH	251890_at;251026_at;251026_at
GO:0010143 cutin biosynthesis	3	0.000573857	0.0053912	LACS2;GPAT4;GPAT8_ARATH	262414_at;259430_at;255692_at
GO:0009269 response to desiccation	6	0.000604595	0.00554674	Q9SIJ8_ARATH;Q0WWF3_ARATH;RD22;RAP1_ARATH;PIP23_ARATH;NP_973641	263517_at;252927_at;246908_at;261713_at;265444_s_at;251775_s_at
GO:0042335 cuticle biosynthesis	6	0.000604595	0.00554674	KCS4;WAX2_ARATH;Q3ECG1_ARATH;Q0WV76_ARATH;KCS10_ARATH;Q8L9C4_ARATH	260667_at;247884_at;260267_at;264146_at;267377_at;245199_at
GO:0009585 red, far-red light phototransduction	9	0.000843259	0.00739701	COP1;HYH;PIF3_ARATH;SPA4;ELF3_ARATH;AFR;GI;SPA1_ARATH;HAT4_ARATH	267640_at;258349_at;264510_at;261319_at;266839_at;263796_at;264211_at;263779_at;245276_at
GO:0019344 cysteine biosynthesis	7	0.0010037	0.0086526	AKN1;AKN2;Q3E8Z3_ARATH;APR1_ARATH;APR2_ARATH;NP_187918;B2GVN3_ARATH	267112_at;252870_at;246700_at;255284_at;264745_at;257194_at;256930_at
GO:0000038 very-long-chain fatty acid metabolism	5	0.00112008	0.0095733	FAH1;KCS8;KCS4;Q3ECG1_ARATH;KCS10_ARATH	267318_at;265918_at;260667_at;260267_at;267377_at
GO:0006805 xenobiotic metabolism	4	0.00128445	0.0107937	HQGT_ARATH;AFP3_ARATH;LCR77_ARATH;PME34_ARATH	255622_at;257365_x_at;249052_at;261826_at
GO:0009637 response to blue light	9	0.00132587	0.0110489	A8MS49_ARATH;MDR1_ARATH;sig5;GI;T7H20_250;A8MR65_ARATH;Q8LCQ4_ARATH;Q9C9K1_ARATH;Lhcb2:4	247853_at;263865_at;249769_at;264211_at;251026_at;251026_at;256015_at;259970_at;258239_at
GO:0030007 potassium ion homeostasis	3	0.00137774	0.0111408	CNBL4_ARATH;GLR32_ARATH;MRP5	249783_at;253166_at;264330_at
GO:0080028 nitrile biosynthetic process	3	0.00137774	0.0111408	NSP3;NSP1;NSP4	259381_s_at;259381_s_at;259381_s_at
GO:0002679 respiratory burst during defense response	3	0.00137774	0.0111408	PUB22;NP_566402;PUB23	252045_at;258787_at;263935_at
GO:0051865 protein autoubiquitination	3	0.00137774	0.0111408	PUB22;NP_566402;PUB23	252045_at;258787_at;263935_at
GO:0009926 auxin polar transport	9	0.00152885	0.0120067	Q9SHL8_ARATH;AT2G26170;O64853_ARATH;MDR1_ARATH;AVP1_ARATH;A8MQH1_ARATH;C7A10.600;Q3E6T7_ARATH;T7H20_40	263073_at;267380_at;267380_at;263865_at;259504_at;259504_at;246219_at;246219_at;251078_at
GO:0051607 defense response to virus	6	0.00164386	0.0128093	INO2_ARATH;NHL1;Q9FNH6_ARATH;Q3EBH3_ARATH;Q9LKG8_ARATH;Q9SRN1_ARATH	263433_at;259102_at;250676_at;260570_at;249746_at;259071_at
GO:0006012 galactose metabolism	6	0.00204192	0.0153144	MUR4;A8MR41_ARATH;T23J7.130;GALE1_ARATH;GALE3_ARATH;Q3EAY3_ARATH	263221_at;263221_at;252387_at;261211_at;254188_at;256595_x_at
GO:0006096 glycolysis	13	0.00244808	0.0171209	Q0WL92_ARATH;FBA1;ENO;NP_001077529;At1g20950/F9H16.6;PGM1;Q3E716_ARATH;Q93Z53_ARATH;HXK1_ARATH;PFK3;NP_192313;MDHM1_ARATH;ALF_ARATH	259625_at;263761_at;263924_at;261197_at;262806_at;264668_at;252929_at;260653_at;253705_at;253987_at;255365_at;260615_at;253966_at
GO:0009225 nucleotide-sugar metabolism	6	0.00250864	0.0171209	GAE6_ARATH;RHM1;RHM3;MUR4;GME_ARATH;F18L15.160	256865_at;263134_at;256575_at;263221_at;246051_at;252527_at
GO:0019252 starch biosynthesis	5	0.00260984	0.0171209	QQS;S17P_ARATH;NP_196056;APL3;WAXY	256940_at;251762_at;245712_at;252888_at;261191_at
GO:0042631 cellular response to water deprivation	3	0.00264649	0.0171209	Q93WF6_ARATH;A8MSE1_ARATH;At1g29395/F15D2_29	255479_at;255479_at;259789_at
GO:0045039 protein import into mitochondrial inner membrane	3	0.00264649	0.0171209	TIM9_ARATH;TIM10;TIM13	252479_at;266239_at;265006_at
GO:0010311 lateral root formation	4	0.00277927	0.0171209	Q8LC68_ARATH;LACS2;Q9CA59_ARATH;Q2V4C7_ARATH	261406_at;262414_at;260235_at;260235_at
GO:0006744 ubiquinone biosynthesis	4	0.00277927	0.0171209	At-SPS2;At SPS;A8MQY5_ARATH;Q9LMB2_ARATH	262526_at;263122_at;263122_at;259475_at
GO:0006573 valine metabolism	4	0.00277927	0.0171209	MMSA_ARATH;A8MQH4_ARATH;A8MQR6_ARATH;3HIDH_ARATH	263275_at;263275_at;263275_at;254445_at
GO:0010243 response to organic nitrogen	2	0.00281654	0.0171209	CCA1;Q8S8N5_ARATH	266719_at;266719_at
GO:0051085 chaperone cofactor-dependent protein folding	2	0.00281654	0.0171209	RUBB_ARATH;At5g48030/MDN11_11	265076_at;248739_at
GO:0046345 abscisic acid catabolism	2	0.00281654	0.0171209	Q9LSY6_ARATH;CYP707A3	257950_at;248964_at
GO:0046506 sulfolipid biosynthesis	2	0.00281654	0.0171209	SQD2;SQD1	251143_at;253386_at
GO:0010248 establishment and/or maintenance of transmembrane electrochemical gradient	2	0.00281654	0.0171209	AVP1_ARATH;A8MQH1_ARATH	259504_at;259504_at
GO:0010480 microsporocyte differentiation	2	0.00281654	0.0171209	Q9M2Z1_ARATH;F6H11.170	252272_at;247153_at
GO:0010478 chlororespiration	2	0.00281654	0.0171209	Q9LVZ5_ARATH;Q2V3V3_ARATH	258223_at;258223_at
GO:0051245 negative regulation of cellular defense response	2	0.00281654	0.0171209	SY121_ARATH;SYP122	258786_at;252053_at
GO:0046916 transition metal ion homeostasis	2	0.00281654	0.0171209	Q9C5D3_ARATH;Q9FMU9_ARATH	247331_at;247331_at
GO:0006540 glutamate decarboxylation to succinate	2	0.00281654	0.0171209	Q94CE5_ARATH;SSDH_ARATH	256765_at;262892_at
GO:0009450 gamma-aminobutyric acid catabolism	2	0.00281654	0.0171209	Q94CE5_ARATH;SSDH_ARATH	256765_at;262892_at
GO:0045727 positive regulation of protein biosynthesis	2	0.00281654	0.0171209	KPK1_ARATH;ATPK19	258677_at;258682_at
GO:0043617 cellular response to sucrose starvation	2	0.00281654	0.0171209	ASN1;Q3EAN7_ARATH	252415_at;252415_at
GO:0010157 response to chlorate	2	0.00281654	0.0171209	Q9SIF2_ARATH;Q3EC72_ARATH	263483_at;263483_at
GO:0008654 phospholipid biosynthesis	11	0.00298553	0.0180577	INO2_ARATH;CDS1;GPAT3;INO1_ARATH;GPAT4;NP_190090;GPAT8_ARATH;GPAT2;A4GNA8_ARATH;Q2V3S5_ARATH;AAPT2	263433_at;260636_at;255549_at;252863_at;259430_at;252602_at;255692_at;259418_at;254035_at;257933_at;257933_at
GO:0048510 regulation of timing of transition from vegetative to reproductive phase	5	0.00332909	0.0197981	DRE1F_ARATH;O82794_ARATH;NFYA4;DOF33_ARATH;DOF5.2	255937_at;254130_at;267315_at;252429_at;249415_at
GO:0016117 carotenoid biosynthesis	6	0.00367644	0.0217113	AT2G26170;O64853_ARATH;LCYB_ARATH;ZDS_ARATH;PSY_ARATH;LUT2	267380_at;267380_at;259140_at;259092_at;250095_at;247936_at
GO:0045941 positive regulation of transcription	9	0.00374564	0.0220332	EF101_ARATH;sig;Q9SIV3_ARATH;RAP1_ARATH;ATHB-12;GLK2;MBF1B;Q9FX43_ARATH;WRKY53	248794_at;263846_at;263715_at;261713_at;251272_at;249035_at;251551_at;245731_at;254231_at
GO:0048574 long-day photoperiodism, flowering	4	0.00384683	0.0224961	CCA1;Q8S8N5_ARATH;NP_849568;CML24_ARATH	266719_at;266719_at;261569_at;249583_at
GO:0009821 alkaloid biosynthesis	4	0.00384683	0.0224961	Q9SLG8_ARATH;YLS2;Q9SD04_ARATH;AT3G57020	266391_at;252117_at;252114_at;251658_at
GO:0009823 cytokinin catabolism	3	0.0044487	0.0253728	CKX1;CKX4;CKX5_ARATH	245108_at;253696_at;261109_at
GO:0006878 copper ion homeostasis	3	0.0044487	0.0253728	At1g12520;Q67Y08_ARATH;MT2A	259511_at;259511_at;259008_at
GO:0030968 unfolded protein response	3	0.0044487	0.0253728	GB1;Q3E9R4_ARATH;Q9C7S0_ARATH	253204_at;253204_at;259626_at
GO:0010205 photoinhibition	3	0.0044487	0.0253728	FAD6C_ARATH;ADS3;PAP1	253547_at;258250_at;255364_s_at
GO:0019853 L-ascorbic acid biosynthesis	4	0.00516106	0.0287054	O81884_ARATH;Q9M8S8_ARATH;GME_ARATH;Q8RWE8_ARATH	253307_at;258613_at;246051_at;253922_at
GO:0019762 glucosinolate catabolism	4	0.00516106	0.0287054	NSP3;NSP1;NSP4;ESM1	259381_s_at;259381_s_at;259381_s_at;257008_at
GO:0009294 DNA mediated transformation	6	0.00520524	0.0287054	HDT1_ARATH;Q9ZUP3_ARATH;A8MRK6_ARATH;HDT2_ARATH;Q3E700_ARATH;CSLA9_ARATH	252625_at;265940_at;265940_at;249901_at;249901_at;250892_at
GO:0042744 hydrogen peroxide catabolism	11	0.00528081	0.0290155	CAT3;AT1G20620;PER33_ARATH;PER34_ARATH;CAT1;APXS;PER17_ARATH;Q2V3B7_ARATH;CATA2_ARATH;PER21_ARATH;PER71_ARATH	259544_at;259544_at;252291_s_at;252291_s_at;259517_at;255142_at;264001_at;253174_at;253174_at;265471_at;247327_at
GO:0007568 aging	10	0.00619038	0.0335285	SAG101;NP_851039;Q94AK6_ARATH;Q94A65_ARATH;Q8S8Q6_ARATH;Q9SLD2_ARATH;Q0WLB0_ARATH;AT4g35770;Q3E7Q6_ARATH;NP_176515	246600_at;246600_at;256433_at;253860_at;267293_at;267280_at;253666_at;253161_at;252213_at;260109_at
GO:0006098 pentose-phosphate shunt	7	0.00619159	0.0335285	6PGL1_ARATH;FBA1;XYLA;Q3E8A1_ARATH;3HIDH_ARATH;Q3E716_ARATH;ALF_ARATH	256098_at;263761_at;247924_at;247924_at;254445_at;252929_at;253966_at
GO:0009773 photosynthetic electron transport in photosystem I	4	0.00674504	0.0357386	Q94AQ8_ARATH;NP_001031233;Q9ZVE7_ARATH;AT4g09650	262878_at;262878_at;266329_at;255046_at
GO:0031348 negative regulation of defense response	4	0.00674504	0.0357386	F22O6_190;BAP1;PDR8;SY121_ARATH	252060_at;251336_at;262899_at;258786_at
GO:0019253 reductive pentose-phosphate cycle	4	0.00674504	0.0357386	Q0WL92_ARATH;KPPR_ARATH;T9J14.26;S17P_ARATH	259625_at;255720_at;259098_at;251762_at
GO:0009902 chloroplast relocation	3	0.00683798	0.0357386	PHOT2_ARATH;A8MS49_ARATH;Q8VY94_ARATH	247853_at;247853_at;256542_at
GO:0006189 'de novo' IMP biosynthesis	3	0.00683798	0.0357386	Q9SJ42_ARATH;Q84TI2_ARATH;PUR5	267162_s_at;267162_s_at;251830_at
GO:0009704 de-etiolation	3	0.00683798	0.0357386	PIF3_ARATH;Q9SIF2_ARATH;Q3EC72_ARATH	264510_at;263483_at;263483_at
GO:0006839 mitochondrial transport	9	0.00717745	0.0369972	Q9C9R4_ARATH;BOU;Q8RXZ9_ARATH;Q944H5_ARATH;Q8VZS0_ARATH;AT2G47490;Q9SB52_ARATH;Q9FHX2_ARATH;Q9SJY5_ARATH	260082_at;248838_at;256819_at;253824_at;246779_at;245152_at;254120_at;249224_at;264000_at
GO:0006552 leucine catabolism	2	0.00815082	0.0407541	MCCB_ARATH;MCCA	253279_at;263118_at
GO:0007263 nitric oxide mediated signal transduction	2	0.00815082	0.0407541	CNGC2_ARATH;Q3E6T4_ARATH	246510_at;246510_at
GO:0031539 positive regulation of anthocyanin metabolism	2	0.00815082	0.0407541	PIF3_ARATH;At5g11260	264510_at;250420_at
GO:0009854 oxidative photosynthetic carbon pathway	2	0.00815082	0.0407541	GOX1_ARATH;GOX2_ARATH	258359_s_at;258359_s_at
GO:0010501 RNA secondary structure unwinding	2	0.00815082	0.0407541	GRP7;Q3EBX0_ARATH	263548_at;263548_at
GO:0009086 methionine biosynthesis	5	0.00915246	0.0439318	ARD4;AKH2_ARATH;atms2;CIMS;METB_ARATH	249122_at;254535_at;259343_s_at;259343_s_at;259279_at
GO:0006342 chromatin silencing	5	0.00915246	0.0439318	Q94AQ6_ARATH;Q3E9J5_ARATH;AT5G09230;Q3E9J7_ARATH;NP_001078550	245895_at;245895_at;245895_at;245895_at;245895_at
GO:0002213 defense response to insect	3	0.00985473	0.0464846	Q9LVD6_ARATH;ATR1;F22O6_190	247949_at;247600_at;252060_at
GO:0010120 camalexin biosynthesis	3	0.00985473	0.0464846	MPK3;WRKY33;Q9FX43_ARATH	252592_at;267028_at;245731_at
GO:0006542 glutamine biosynthesis	3	0.00985473	0.0464846	Q2V4E8_ARATH;GLN12_ARATH;GLN1-1	256524_at;256524_at;249581_at
GO:0042732 D-xylose metabolism	3	0.00985473	0.0464846	XYLA;Q3E8A1_ARATH;F18L15.160	247924_at;247924_at;252527_at
GO:0009610 response to symbiotic fungus	3	0.00985473	0.0464846	GWD1_ARATH;Q0WLH2_ARATH;BLH1_ARATH	262784_at;261979_at;263956_at
GO:0009880 embryonic pattern specification	3	0.00985473	0.0464846	F5E19_90;IAA12_ARATH;Q3EDI8_ARATH	246457_at;264605_at;264605_at
GO:0010252 auxin homeostasis	4	0.0108053	0.0500247	GH36_ARATH;Q9FI78_ARATH;GH3.3;MAS1	248163_at;248639_at;245076_at;253908_at
GO:0009638 phototropism	4	0.0133182	0.0595934	PHOT2_ARATH;A8MS49_ARATH;RPT2;Q2V443_ARATH;RPT2;Q2V443_ARATH	247853_at;247853_at;267516_at;267516_at;267517_at;267517_at
GO:0065002 intracellular protein transmembrane transport	4	0.0133182	0.0595934	TIM50_ARATH;TIM9_ARATH;TIM10;TIM13	260596_at;252479_at;266239_at;265006_at
GO:0009641 shade avoidance	3	0.0135277	0.0595934	COP1;hlh1;HAT4_ARATH	267640_at;263981_at;245276_at
GO:0009247 glycolipid biosynthesis	3	0.0135277	0.0595934	SQD2;SQD1;MGDG2_ARATH	251143_at;253386_at;246075_at
GO:0016559 peroxisome fission	3	0.0135277	0.0595934	Q94CK3_ARATH;PX11B_ARATH;PX11C_ARATH	245178_at;252411_at;261534_at
GO:0008643 carbohydrate transport	11	0.0148903	0.0643674	Q9C5L3_ARATH;STP13_ARATH;ERD6_ARATH;MSSP1_ARATH;SUGTL2;STP14;ERDL4_ARATH;STP1;PLT6;STP4;NP_193488	252414_at;246831_at;264624_at;262797_at;264652_at;264482_at;260676_at;262456_at;246238_at;257939_at;245427_at
GO:0010362 negative regulation of anion channel activity by blue light	2	0.0157278	0.0647266	PHOT2_ARATH;A8MS49_ARATH	247853_at;247853_at
GO:0010325 raffinose family oligosaccharide biosynthetic process	2	0.0157278	0.0647266	GID1L1;MPO12.13	259302_at;249411_at
GO:0010264 phytate biosynthesis	2	0.0157278	0.0647266	INO2_ARATH;INO1_ARATH	263433_at;252863_at
GO:0043090 amino acid import	2	0.0157278	0.0647266	Q9FKS8_ARATH;Q3E8J8_ARATH	249346_at;249346_at
GO:0030418 nicotianamine biosynthesis	2	0.0157278	0.0647266	NAS1;NAS4	250832_at;259632_at
GO:0042793 transcription from plastid promoter	2	0.0157278	0.0647266	PTAC2;NP_181011	262207_at;266957_at
GO:0019464 glycine decarboxylation via glycine cleavage system	2	0.0157278	0.0647266	GDCSP;GCSP2_ARATH	266892_at;253387_at
GO:0006527 arginine catabolism	2	0.0157278	0.0647266	ARGI1_ARATH;SPE1	255065_s_at;263241_at
GO:0046654 tetrahydrofolate biosynthesis	2	0.0157278	0.0647266	Q3EBB1_ARATH;Q9SFV7_ARATH	258834_at;258834_at
GO:0009805 coumarin biosynthesis	2	0.0157278	0.0647266	CAMT4_ARATH;Q3E6Z1_ARATH	253276_at;253276_at
GO:0010363 regulation of plant-type hypersensitive response	2	0.0157278	0.0647266	SY121_ARATH;SYP122	258786_at;252053_at
GO:0006954 inflammatory response	2	0.0157278	0.0647266	CH60B_ARATH;At3g51660/T18N14_40	245164_at;252076_at
GO:0010107 potassium ion import	2	0.0157278	0.0647266	CNBL1_ARATH;Q3E7J2_ARATH	245251_at;245251_at
GO:0009052 pentose-phosphate shunt, non-oxidative branch	2	0.0157278	0.0647266	RPIA_ARATH;T9J14.26	265742_at;259098_at
GO:0006865 amino acid transport	9	0.0162642	0.0652307	O80668_ARATH;Q3E8J8_ARATH;Q9FKY3_ARATH;Q9LH39_ARATH;Q9LHN7_ARATH;Q9ZU50_ARATH;Q5FV40_ARATH;AATL2;AT5G23810	267080_at;249346_at;247120_at;256567_at;256650_at;265790_at;265790_at;265002_at;249791_at
GO:0006783 heme biosynthesis	3	0.0178754	0.0708406	Q0WW90_ARATH;HEMA2;HEMH2_ARATH	246870_at;264660_at;267471_at
GO:0009088 threonine biosynthesis	3	0.0178754	0.0708406	Q9SSP5_ARATH;AK3_ARATH;AK2_ARATH	262380_at;258977_s_at;258977_s_at
GO:0043069 negative regulation of programmed cell death	3	0.0178754	0.0708406	RBOHD;SY121_ARATH;SYP122	248719_at;258786_at;252053_at
GO:0006476 protein amino acid deacetylation	4	0.019385	0.0759154	Q94AQ6_ARATH;Q3E9J5_ARATH;AT5G09230;Q3E9J7_ARATH	245895_at;245895_at;245895_at;245895_at
GO:0009407 toxin catabolism	7	0.0213968	0.0829334	GSTF7_ARATH;ERD13;GST12;GST11;GSTF1_ARATH;Q9M9F1_ARATH;NP_172508	258851_at;267154_at;264986_at;262119_s_at;262119_s_at;260805_at;264436_at
GO:0000105 histidine biosynthesis	3	0.0229075	0.0869792	HIS2_ARATH;At1g09795/F21M12.39;AtATP-PRT1	246265_at;264673_at;245867_at
GO:0016119 carotene metabolism	3	0.0229075	0.0869792	Q9LTG0_ARATH;AT4g25700;Q2V3F1_ARATH	248311_at;254020_at;254020_at
GO:0009835 ripening	3	0.0229075	0.0869792	1A16_ARATH;ACS8;Q9FKQ1_ARATH	254926_at;253066_at;247193_at
GO:0005986 sucrose biosynthesis	3	0.0229075	0.0869792	MPO12.13;SPP3B_ARATH;S17P_ARATH	249411_at;256681_at;251762_at
GO:0030026 manganese ion homeostasis	2	0.0252945	0.0935677	O80632_ARATH;CAX3	266963_at;246302_at
GO:0010031 circumnutation	2	0.0252945	0.0935677	APRR1_ARATH;ELF3_ARATH	247525_at;266839_at
GO:0015743 malate transport	2	0.0252945	0.0935677	TDT_ARATH;T24H18_30	248756_at;250278_at
GO:0010196 nonphotochemical quenching	2	0.0252945	0.0935677	PSBS;Q3ECX1_ARATH	245213_at;245213_at
GO:0010337 regulation of salicylic acid metabolic process	2	0.0252945	0.0935677	O80683_ARATH;Q9SGN6_ARATH	267069_at;261445_at
GO:0001539 ciliary or flagellar motility	2	0.0252945	0.0935677	CML16;CML24_ARATH	256755_at;249583_at
GO:0022900 electron transport chain	17	0.0274726	0.0995384	FER1_ARATH;GRXC11;TRXL1_ARATH;GRXS5;GRXS6;NIR_ARATH;GRXC9;AOX3;GRXC10;GRXS3;GRS14_ARATH;BCB1_ARATH;GRXS9;GRXS13;GRXS1;FNRL2_ARATH;GRXS11	260481_at;251196_at;264779_at;245505_at;251195_at;265475_at;261443_at;260706_at;250344_at;245506_at;251815_at;246099_at;267497_at;265067_at;263168_at;261218_at;260831_at
GO:0009793 embryonic development (sensu Magnoliophyta)	30	0.0279135	0.100892	EMB1796;SAHH1_ARATH;Q2V3J3_ARATH;RS111_ARATH;TIM50_ARATH;EMB2001;MLP3.23;Q9SRS3_ARATH;EMB2745;NP_001031743;EMB2217;A2RVP7_ARATH;ACX4;Q9M125_ARATH;Q56XV8_ARATH;Q8LPR8_ARATH;EMB1706;P5CS2_ARATH;F5E19_90;At1g10470;TIM9_ARATH;AZF2;Q38970_ARATH;NP_192313;Q9SLD2_ARATH;NP_568337;Q3EBN5_ARATH;At2g15890/F19G14.11;Q3EC72_ARATH;NP_198864	252305_at;245356_at;245356_at;252297_at;260596_at;266801_at;259230_at;259013_at;249464_at;253758_at;262941_at;261664_s_at;246304_at;255586_at;249977_at;249900_at;254994_at;251775_s_at;246457_at;263236_at;252479_at;257022_at;263192_at;255365_at;267280_at;246509_at;256715_at;265478_at;263483_at;249354_at
GO:0008283 cell proliferation	7	0.0280985	0.101317	Q8LC68_ARATH;T15N1_10;PSK3_ARATH;PSK2;HAT4_ARATH;Q9CA59_ARATH;Q2V4C7_ARATH	261406_at;250192_at;252234_at;266799_at;245276_at;260235_at;260235_at
GO:0009789 positive regulation of abscisic acid mediated signaling	3	0.0286257	0.102847	SRK2I_ARATH;SRK2D_ARATH;RHA2A	247043_at;252166_at;262590_at
GO:0009870 defense response signaling pathway, resistance gene-dependent	3	0.0286257	0.102847	RPS4;NUDT7;MKS1	248994_at;254784_at;257751_at
GO:0006635 fatty acid beta-oxidation	5	0.0288469	0.103271	CSY3;ACX4;Q8VZS0_ARATH;THIK2_ARATH;CSY2	263986_at;246304_at;246779_at;245168_at;251541_at
GO:0009934 regulation of meristem organization	4	0.0312488	0.11147	AT2G26170;O64853_ARATH;Q9M2Z1_ARATH;F6H11.170	267380_at;267380_at;252272_at;247153_at
GO:0009693 ethylene biosynthesis	4	0.0312488	0.11147	ACS10;1A16_ARATH;ACS8;Q9FX43_ARATH	261108_at;254926_at;253066_at;245731_at
GO:0019761 glucosinolate biosynthesis	5	0.0323887	0.11499	FMOGS-OX2;FMOGS-OX3;C83A1_ARATH;SOT18_ARATH;A0JQ93_ARATH	265122_at;265121_at;254687_at;260385_at;255437_at
GO:0006541 glutamine metabolism	5	0.0323887	0.11499	ASN1;Q9FXK1_ARATH;Q9FE37_ARATH;ASB1;Q9FJM5_ARATH	252415_at;247864_s_at;247864_s_at;247864_s_at;247864_s_at
GO:0015979 photosynthesis	18	0.0341842	0.12065	PPDK;PPD4;PPD5;At-SPS2;CRD1_ARATH;At SPS;A8MQY5_ARATH;AT4g09650;PSBS;PSB28;STZ;PORB;KPPR_ARATH;Q8LCQ4_ARATH;Q9C9K1_ARATH;FNRL2_ARATH;PPC1;Lhcb2:4	245528_at;264959_at;250371_at;262526_at;251664_at;263122_at;263122_at;255046_at;245213_at;253790_at;261648_at;253871_at;255720_at;256015_at;259970_at;261218_at;260590_at;258239_at
GO:0006526 arginine biosynthesis	3	0.0350251	0.123039	CARB;ASSY_ARATH;B3H778_ARATH	256002_at;254134_at;254134_at
GO:0010193 response to ozone	4	0.0359684	0.125263	NUDT7;Q9M8S5_ARATH;OPR3_ARATH;CML37	254784_at;258606_at;265530_at;249197_at
GO:0006904 vesicle docking during exocytosis	5	0.03619	0.125263	NP_001032105;Q9FGH9_ARATH;Q9LMJ4_ARATH;AT4g02350;Q9LJH9_ARATH	247693_at;247811_at;256050_at;255526_at;257010_at
GO:0006346 methylation-dependent chromatin silencing	2	0.0366185	0.125263	SAHH1_ARATH;Q2V3J3_ARATH	245356_at;245356_at
GO:0006636 fatty acid desaturation	2	0.0366185	0.125263	ADS3;Q3EBH3_ARATH	258250_at;260570_at
GO:0010255 glucose mediated signaling	2	0.0366185	0.125263	GAT24_ARATH;HXK1_ARATH	247980_at;253705_at
GO:0009399 nitrogen fixation	2	0.0366185	0.125263	GLN12_ARATH;GLN1-1	256524_at;249581_at
GO:0009405 pathogenesis	2	0.0366185	0.125263	THN24_ARATH;PME34_ARATH	256527_at;261826_at
GO:0009652 thigmotropism	2	0.0366185	0.125263	CML12_ARATH;Q3EBI5_ARATH	267083_at;267083_at
GO:0009051 pentose-phosphate shunt, oxidative branch	2	0.0366185	0.125263	T22P22_60;ACG9	250339_at;257144_at
GO:0009567 double fertilization (sensu Magnoliophyta)	4	0.0410762	0.127468	Q2V3J4_ARATH;Q9C9R9_ARATH;UNE10_ARATH;RPL21M	254682_at;260054_at;255694_at;253549_at
GO:0006544 glycine metabolism	4	0.0410762	0.127468	GDCSP;F18A5.280;dl3005c;B3H5Y8_ARATH	266892_at;254740_s_at;254740_s_at;253387_at
GO:0008652 amino acid biosynthesis	19	0.0443207	0.127468	AK3_ARATH;AK2_ARATH;HIS2_ARATH;AKN1;SAT1_ARATH;ARD4;AKN2;Q3E8Z3_ARATH;P5CS1_ARATH;P5CS2_ARATH;B3H5E3_ARATH;atms2;CIMS;APR1_ARATH;APR2_ARATH;DHDPS2;METB_ARATH;ASN1;ASSY_ARATH	258977_s_at;258977_s_at;246265_at;267112_at;260602_at;249122_at;252870_at;246700_at;251775_s_at;251775_s_at;251775_s_at;259343_s_at;259343_s_at;255284_at;264745_at;245145_at;259279_at;252415_at;254134_at
GO:0043086 negative regulation of enzyme activity	8	0.0451098	0.127468	Q2V4M5_ARATH;Q9LNU1_ARATH;AT4g30020;Q9FI12_ARATH;AIR3;Q9ZUF6_ARATH;AT4g34980;SUBL_ARATH	261224_at;261224_at;253650_at;249059_at;263406_at;266022_at;253218_at;246990_at
GO:0006021 myo-inositol biosynthesis	2	0.0494864	0.127468	INO2_ARATH;INO1_ARATH	263433_at;252863_at
GO:0009864 induced systemic resistance, jasmonic acid mediated signaling pathway	2	0.0494864	0.127468	EF101_ARATH;ERF78_ARATH	248794_at;257053_at
GO:0019375 galactolipid biosynthesis	2	0.0494864	0.127468	DGD1;MGDG2_ARATH	259070_at;246075_at
GO:0005513 detection of calcium ion	2	0.0494864	0.127468	CNBL4_ARATH;CAM4;CAM4	249783_at;249582_at;260138_at
GO:0010386 lateral root primordium development	2	0.0494864	0.127468	ASA1;ASB1	250738_at;247864_s_at
GO:0010214 seed coat development	2	0.0494864	0.127468	SUBL_ARATH;RHM2_ARATH	246990_at;260985_at
GO:0006817 phosphate transport	3	0.0498202	0.127468	PHO1;Q93ZF5_ARATH;PHT21_ARATH	258293_at;262231_at;257311_at
GO:0009625 response to insect	3	0.0498202	0.127468	F22O6_190;ESM1;LCR77_ARATH	252060_at;257008_at;249052_at
GO:0048767 root hair elongation	4	0.0524566	0.127468	CSLD2;ACT3;XT1;AKT1	246460_at;267175_s_at;251192_at;267610_at
GO:0009742 brassinosteroid mediated signaling	4	0.0524566	0.127468	BZR2_ARATH;BZR1_ARATH;BAK1_ARATH;Q9SIN1_ARATH	259955_s_at;259955_s_at;253338_at;263499_at
GO:0042178 xenobiotic catabolism	1	0.0530795	0.127468	HQGT_ARATH	255622_at
GO:0051131 chaperone-mediated protein complex assembly	1	0.0530795	0.127468	CPN60	256905_at
GO:0006982 response to lipid hydroperoxide	1	0.0530795	0.127468	PDX13_ARATH	251091_at
GO:0010335 response to non-ionic osmotic stress	1	0.0530795	0.127468	PDX13_ARATH	251091_at
GO:0015843 methylammonium transport	1	0.0530795	0.127468	AMT1.2	262883_at
GO:0000024 maltose biosynthesis	1	0.0530795	0.127468	ct-bmy	245346_at
GO:0000169 activation of MAPK activity during osmolarity sensing	1	0.0530795	0.127468	MPK3	252592_at
GO:0006348 chromatin silencing at telomere	1	0.0530795	0.127468	HATB_ARATH	247972_at
GO:0010371 regulation of gibberellin biosynthetic process	1	0.0530795	0.127468	ATH1	253411_at
GO:0031118 rRNA pseudouridine synthesis	1	0.0530795	0.127468	NHP2_ARATH	250546_at
GO:0019567 arabinose biosynthesis	1	0.0530795	0.127468	MUR4	263221_at
GO:0000478 endonucleolytic cleavages during rRNA processing	1	0.0530795	0.127468	Q9FVQ1_ARATH	246623_at
GO:0015822 ornithine transport	1	0.0530795	0.127468	BOU	248838_at
GO:0006083 acetate metabolism	1	0.0530795	0.127468	AMPBP7	257880_at
GO:0080027 response to herbivore	1	0.0530795	0.127468	NSP1	259381_s_at
GO:0008631 induction of apoptosis by oxidative stress	1	0.0530795	0.127468	1A16_ARATH	254926_at
GO:0019593 mannitol biosynthesis	1	0.0530795	0.127468	MPO12.13	249411_at
GO:0042306 regulation of protein import into nucleus	1	0.0530795	0.127468	NP_198994	249271_at
GO:0009661 chromoplast organization and biogenesis	1	0.0530795	0.127468	Q9FKF4_ARATH	247544_at
GO:0010430 fatty acid omega-oxidation	1	0.0530795	0.127468	HTH_ARATH	262376_at
GO:0010378 temperature compensation of the circadian clock	1	0.0530795	0.127468	GI	264211_at
GO:0000025 maltose catabolism	1	0.0530795	0.127468	Q8RXD9_ARATH	245094_at
GO:0043619 regulation of transcription from RNA polymerase II promoter in response to oxidative stress	1	0.0530795	0.127468	RAP1_ARATH	261713_at
GO:0042391 regulation of membrane potential	1	0.0530795	0.127468	AKT2_ARATH	254305_at
GO:0080009 mRNA methylation	1	0.0530795	0.127468	EMB1706	254994_at
GO:0006883 sodium ion homeostasis	1	0.0530795	0.127468	GLR32_ARATH	253166_at
GO:0051322 anaphase	1	0.0530795	0.127468	Q9FLP0_ARATH	248095_at
GO:0000903 cellular morphogenesis during vegetative growth	1	0.0530795	0.127468	SYP22_ARATH	248813_at
GO:0010483 pollen tube reception	1	0.0530795	0.127468	F26O13.190	252066_at
GO:0047484 regulation of response to osmotic stress	1	0.0530795	0.127468	RHA2A	262590_at
GO:0043201 response to leucine	1	0.0530795	0.127468	PTR3-A	248932_at
GO:0019484 beta-alanine catabolism	1	0.0530795	0.127468	Q94CE5_ARATH	256765_at
GO:0019379 sulfate assimilation, phosphoadenylyl sulfate reduction by phosphoadenylyl-sulfate reductase (thioredoxin)	1	0.0530795	0.127468	APR2_ARATH	264745_at
GO:0010184 cytokinin transport	1	0.0530795	0.127468	PUP1	245671_at
GO:0046473 phosphatidic acid metabolism	1	0.0530795	0.127468	PLDDELTA	253120_at
GO:0010111 glyoxysome organization and biogenesis	1	0.0530795	0.127468	THIK2_ARATH	245168_at
GO:0006987 unfolded protein response, activation of signaling protein activity	1	0.0530795	0.127468	IRE1A	263076_at
GO:0017183 peptidyl-diphthamide biosynthesis from peptidyl-histidine	1	0.0530795	0.127468	DPH5_ARATH	253490_at
GO:0030397 membrane disassembly	1	0.0530795	0.127468	LOX1	256321_at
GO:0033542 fatty acid beta-oxidation, unsaturated, even number	1	0.0530795	0.127468	Q8VYI3_ARATH	261771_at
GO:0046369 galactose biosynthesis	1	0.0530795	0.127468	GALE1_ARATH	261211_at
GO:0032527 protein exit from endoplasmic reticulum	1	0.0530795	0.127468	RMA1	255381_at
GO:0015689 molybdate ion transport	1	0.0530795	0.127468	Q9SL95_ARATH	265897_at
GO:0032091 negative regulation of protein binding	1	0.0530795	0.127468	APRR3	247668_at
GO:0009643 photosynthetic acclimation	1	0.0530795	0.127468	Zat12	247655_at
GO:0015690 aluminum ion transport	1	0.0530795	0.127468	BCB1_ARATH	246099_at
GO:0000740 nuclear membrane fusion	1	0.0530795	0.127468	At5g48030/MDN11_11	248739_at
GO:0010198 synergid death	1	0.0530795	0.127468	At5g48030/MDN11_11	248739_at
GO:0048317 seed morphogenesis	1	0.0530795	0.127468	Y1927_ARATH	256013_at
GO:0010028 xanthophyll cycle	1	0.0530795	0.127468	VDE_ARATH	264799_at
GO:0030494 bacteriochlorophyll biosynthesis	1	0.0530795	0.127468	CHLG	246308_at
GO:0005993 trehalose catabolism	1	0.0530795	0.127468	Q9SU50_ARATH	254197_at
GO:0033506 glucosinolate biosynthetic process from homomethionine	1	0.0530795	0.127468	GSOX1_ARATH	261913_at
GO:0048640 negative regulation of developmental growth	1	0.0530795	0.127468	At5g10480/F12B17_170	250428_at
GO:0050732 negative regulation of peptidyl-tyrosine phosphorylation	1	0.0530795	0.127468	At5g10480/F12B17_170	250428_at
GO:0080001 mucilage extrusion from seed coat	1	0.0530795	0.127468	SUBL_ARATH	246990_at
GO:0015857 uracil transport	1	0.0530795	0.127468	UPS5	261013_at
GO:0042906 xanthine transport	1	0.0530795	0.127468	UPS5	261013_at
GO:0015858 nucleoside transport	1	0.0530795	0.127468	ENT3	255261_s_at
GO:0015864 pyrimidine nucleoside transport	1	0.0530795	0.127468	ENT3	255261_s_at
GO:0006470 protein amino acid dephosphorylation	9	0.0554648	0.130199	P2C16_ARATH;f4F15.290;Q2V2S0_ARATH;P2C49_ARATH;P2C64_ARATH;P2C68_ARATH;P2C63_ARATH;P2C25_ARATH;P2C76_ARATH	259922_at;256676_at;256676_at;251259_at;252992_at;250644_at;253323_at;266834_s_at;248249_at
GO:0006413 translational initiation	9	0.0554648	0.130199	IF1C_ARATH;TIF3C1;TIF3D1;PFL;Q94B52_ARATH;NP_173165;A8MR42_ARATH;C7A10.710;O82234_ARATH	254910_at;251738_at;254438_at;255977_at;253597_at;262483_at;246255_at;246255_at;266575_at
GO:0006855 multidrug transport	9	0.0554648	0.130199	Q38956_ARATH;PDR8;MRP4_ARATH;Q9FKQ1_ARATH;Q9FNC1_ARATH;O80695_ARATH;Q9FJ87_ARATH;Q2V4J3_ARATH;Q8W488_ARATH	257314_at;262899_at;266464_at;247193_at;249071_at;264289_at;248392_at;261618_at;261618_at
GO:0010118 stomatal movement	6	0.0564467	0.132091	PHOT2_ARATH;A8MS49_ARATH;MRP4_ARATH;SYP22_ARATH;CNBL1_ARATH;Q3E7J2_ARATH	247853_at;247853_at;266464_at;248813_at;245251_at;245251_at
GO:0010305 leaf vascular tissue pattern formation	3	0.0581805	0.135724	Q9FVQ1_ARATH;B5X581_ARATH;Q9SIN1_ARATH	246623_at;251856_at;263499_at
GO:0007267 cell-cell signaling	5	0.0591807	0.137523	Q9FHA6_ARATH;At4g15800;Q9LK37_ARATH;HTH_ARATH;Q9MA62_ARATH	247037_at;245334_at;257204_at;262376_at;259106_at
GO:0009740 gibberellic acid mediated signaling	5	0.0591807	0.137523	PIF3_ARATH;TIP11_ARATH;Q6NMQ7_ARATH;At5g11260;Q0WLB0_ARATH	264510_at;263867_at;260221_at;250420_at;253666_at
GO:0009640 photomorphogenesis	7	0.0601764	0.139512	COP1;MDR1_ARATH;ATH1;NP_568446;B5X581_ARATH;At5g11260;SPA1_ARATH	267640_at;263865_at;253411_at;249741_at;251856_at;250420_at;263779_at
GO:0009186 deoxyribonucleoside diphosphate metabolism	2	0.0637025	0.14633	RIR2A_ARATH;TSO2	258106_at;257809_at
GO:0008615 pyridoxine biosynthesis	2	0.0637025	0.14633	PDX13_ARATH;PDX11_ARATH	251091_at;267138_s_at
GO:0042819 vitamin B6 biosynthesis	2	0.0637025	0.14633	PDX13_ARATH;PDX11_ARATH	251091_at;267138_s_at
GO:0010189 vitamin E biosynthesis	2	0.0637025	0.14633	TOCC_ARATH;MAA21_40	253394_at;251118_at
GO:0006406 mRNA export from nucleus	2	0.0637025	0.14633	GRP7;Q3EBX0_ARATH	263548_at;263548_at
GO:0009765 photosynthesis, light harvesting	5	0.0645828	0.147225	PSBS;Q3ECX1_ARATH;LUT2;Q9C9K1_ARATH;Lhcb2:4	245213_at;245213_at;247936_at;259970_at;258239_at
GO:0009082 branched chain family amino acid biosynthesis	4	0.0653732	0.148801	BCAT2;Q93YZ7_ARATH;Q3EBQ7_ARATH;Q3E6W5_ARATH	264524_at;263460_at;263460_at;263460_at
GO:0001666 response to hypoxia	3	0.067153	0.152159	F22O6_190;Q9FFT4_ARATH;ALF_ARATH	252060_at;248138_at;253966_at
GO:0042981 regulation of apoptosis	3	0.067153	0.152159	Q0WUQ1_ARATH;Q8RX71_ARATH;O82345_ARATH	248393_at;246306_at;266590_at
GO:0043631 RNA polyadenylation	3	0.067153	0.152159	Q2V458_ARATH;Q3EBU0_ARATH;O82312_ARATH	266659_at;266659_at;266659_at
GO:0019722 calcium-mediated signaling	3	0.067153	0.152159	CNBL1_ARATH;Q3E7J2_ARATH;CML24_ARATH	245251_at;245251_at;249583_at
GO:0048573 photoperiodism, flowering	5	0.0702514	0.158462	COP1;O04211_ARATH;FT;ELF3_ARATH;Q3EB23_ARATH	267640_at;267364_at;264638_at;266839_at;258456_at
GO:0010119 regulation of stomatal movement	4	0.0723953	0.16293	COP1;GRP7;Q3EBX0_ARATH;CDPK6_ARATH	267640_at;263548_at;263548_at;264851_at
GO:0006816 calcium ion transport	4	0.0723953	0.16293	ACA8;CAX3;Q3ED56_ARATH;ACA1_ARATH	247937_at;246302_at;261650_at;261650_at
GO:0009741 response to brassinosteroid stimulus	5	0.0761845	0.171073	RAV1;Q9ZPE7_ARATH;CCD31_ARATH;XTH22_ARATH;GASA1	259364_at;255064_at;253270_at;247925_at;262947_at
GO:0042752 regulation of circadian rhythm	3	0.0767116	0.171742	GI;At1g10470;APRR3	264211_at;263236_at;247668_at
GO:0006626 protein targeting to mitochondrion	3	0.0767116	0.171742	TIM9_ARATH;TIM10;TIM13	252479_at;266239_at;265006_at
GO:0030497 fatty acid elongation	2	0.0790876	0.17562	KCS8;Q38970_ARATH	265918_at;263192_at
GO:0008356 asymmetric cell division	2	0.0790876	0.17562	AS1_ARATH;SCR_ARATH	267157_at;251890_at
GO:0015691 cadmium ion transport	2	0.0790876	0.17562	PDR8;NRAMP4	262899_at;247001_at
GO:0031365 N-terminal protein amino acid modification	2	0.0790876	0.17562	MAP1B;Q3EDD4_ARATH	259363_at;259363_at
GO:0031347 regulation of defense response	6	0.080857	0.178334	TOCC_ARATH;WRKY18;Q2V3D1_ARATH;WRKY60;WRKY53;WRKY40	253394_at;253485_at;253485_at;263536_at;254231_at;261892_at
GO:0005975 carbohydrate metabolism	73	0.0809638	0.178334	XTH32;E138_ARATH;Q9ZUP5_ARATH;XTH7_ARATH;Q8LEW6_ARATH;BGAL1;At2g27500/F10A12.18;GAE6_ARATH;Q94AQ8_ARATH;Q8RWW6_ARATH;O64883_ARATH;ct-bmy;PWD_ARATH;B3H4K8_ARATH;Q94A41_ARATH;Q9FZE0_ARATH;MUR4;Q8L762_ARATH;Q9FGY1_ARATH;T23J7.130;XTH9_ARATH;6PGL1_ARATH;GUN6_ARATH;A8MRZ0_ARATH;Q3EDK1_ARATH;At1g02850/F22D16.15;B3H5Q1_ARATH;Q9LIB2_ARATH;Q9SSL0_ARATH;XYLA;Q3E8A1_ARATH;Q9LV91_ARATH;BGAL10;GWD1_ARATH;BGAL…	263841_at;267335_s_at;267335_s_at;253040_at;251141_at;256772_at;265648_at;256865_at;262878_at;255070_at;267392_at;245346_at;246829_at;246829_at;260412_at;261016_at;263221_at;266357_at;248622_at;252387_at;255433_at;256098_at;259736_at;262118_at;262118_at;262118_at;262118_at;256746_at;262309_at;247924_at;247924_at;247216_at;247348_at;262784_at;253090_at;267391_at;267391_at;258151_at;262980_at;25180…
GO:0016567 protein ubiquitination	11	0.0856109	0.188018	PUB20;Q3ECH8_ARATH;UBC5;PUB29;PUB2;PUB5;PUB17;PUB27;PUB22;PUB12;PUB23	256522_at;256522_at;260317_at;257748_at;246988_at;246233_at;259826_at;247240_at;252045_at;266217_at;263935_at
GO:0006535 cysteine biosynthesis from serine	3	0.086828	0.189857	SAT1_ARATH;Q3E8Z3_ARATH;B2GVN3_ARATH	260602_at;246700_at;256930_at
GO:0006352 transcription initiation	7	0.0871485	0.190004	sig;sig5;Q9FFP4_ARATH;A8MR42_ARATH;C7A10.710;Y5843_ARATH;O24629_ARATH	263846_at;249769_at;247340_at;246255_at;246255_at;246058_at;262879_at
GO:0031408 oxylipin biosynthesis	4	0.08753	0.190421	ADS3;LOX4;LOX1;Q9LNR3_ARATH	258250_at;260399_at;256321_at;261037_at
GO:0016126 sterol biosynthesis	4	0.08753	0.190421	T4L20.230;Q8VYH2_ARATH;SQP1,1;SMT3	253254_at;253039_at;249774_at;261727_at
GO:0010039 response to iron ion	2	0.0954775	0.199851	Q0WUQ0_ARATH;NRAMP4	266165_at;247001_at
GO:0006749 glutathione metabolism	2	0.0954775	0.199851	Q5FV38_ARATH;GSHRC_ARATH	251860_at;257252_at
GO:0001510 RNA methylation	2	0.0954775	0.199851	FBRL1_ARATH;FBRL2_ARATH	248362_at;254080_at
GO:0006944 membrane fusion	4	0.0956242	0.199851	SNP33_ARATH;SY121_ARATH;SYP22_ARATH;SYP122	247571_at;258786_at;248813_at;252053_at
GO:0006801 superoxide metabolism	3	0.0974723	0.199851	At1g12520;Q681F4_ARATH;Q67Y08_ARATH	259511_at;259511_at;259511_at
GO:0006730 one-carbon compound metabolism	11	0.100576	0.199851	A8MQP1_ARATH;Q2V3J2_ARATH;SAHH1_ARATH;Q2V3J3_ARATH;SAHH2;METK3;NP_851017;F18A5.280;dl3005c;CAH1;Q3EAK9_ARATH	245356_at;245356_at;245356_at;245356_at;257173_at;263838_at;251759_at;254740_s_at;254740_s_at;252011_at;252011_at
GO:0010398 xylogalacturonan metabolic process	1	0.103342	0.199851	NP_198314	246682_at
GO:0006571 tyrosine biosynthesis	1	0.103342	0.199851	TYRAAT2	259486_at
GO:0051176 positive regulation of sulfur metabolism	1	0.103342	0.199851	Q9FXE3_ARATH	245193_at
GO:0046938 phytochelatin biosynthesis	1	0.103342	0.199851	PCS1_ARATH	249078_at
GO:0042753 positive regulation of circadian rhythm	1	0.103342	0.199851	O04211_ARATH	267364_at
GO:0010315 auxin efflux	1	0.103342	0.199851	RHM1	263134_at
GO:0042450 arginine biosynthesis via ornithine	1	0.103342	0.199851	T30N20_190	250403_at
GO:0010042 response to manganese ion	1	0.103342	0.199851	O80632_ARATH	266963_at
GO:0006086 acetyl-CoA biosynthesis from pyruvate	1	0.103342	0.199851	lpd1	257895_at
GO:0015908 fatty acid transport	1	0.103342	0.199851	WBC11	255889_at
GO:0019358 nicotinate nucleotide salvage	1	0.103342	0.199851	Q84WV8_ARATH	267132_at
GO:0006572 tyrosine catabolism	1	0.103342	0.199851	HGO	248193_at
GO:0051453 regulation of cellular pH	1	0.103342	0.199851	TDT_ARATH	248756_at
GO:0042539 hypotonic salinity response	1	0.103342	0.199851	CNBL4_ARATH	249783_at
GO:0010117 photoprotection	1	0.103342	0.199851	STZ	261648_at
GO:0035264 body growth	1	0.103342	0.199851	STZ	261648_at
GO:0006481 C-terminal protein amino acid methylation	1	0.103342	0.199851	ICMTB_ARATH	246009_at
GO:0048578 positive regulation of long-day photoperiodism, flowering	1	0.103342	0.199851	GI	264211_at
GO:0010112 regulation of systemic acquired resistance	1	0.103342	0.199851	nimin-1	260904_at
GO:0001578 microtubule bundle formation	1	0.103342	0.199851	Q9FLP0_ARATH	248095_at
GO:0009865 pollen tube adhesion	1	0.103342	0.199851	Q94CE5_ARATH	256765_at
GO:0050982 detection of mechanical stimulus	1	0.103342	0.199851	Y5208_ARATH	250326_at
GO:0009270 response to humidity	1	0.103342	0.199851	K22G18.2	247493_at
GO:0010186 positive regulation of cellular defense response	1	0.103342	0.199851	K22G18.2	247493_at
GO:0048482 ovule morphogenesis	1	0.103342	0.199851	Y1927_ARATH	256013_at
GO:0009904 chloroplast accumulation movement	1	0.103342	0.199851	JAC1	259927_at
GO:0015720 allantoin transport	1	0.103342	0.199851	UPS5	261013_at
GO:0006808 regulation of nitrogen utilization	3	0.108613	0.207938	Q9FVQ6_ARATH;F23E12.190;Q1H537_ARATH	245792_at;253197_at;250006_at
GO:0010150 leaf senescence	3	0.108613	0.207938	F22O6_190;NAP;Q3ECC6_ARATH	252060_at;256300_at;259875_s_at
GO:0006863 purine transport	3	0.108613	0.207938	PUP18;PUP1;PUP14	245866_s_at;245671_at;261143_at
GO:0008295 spermidine biosynthesis	2	0.112722	0.214573	DCAM2_ARATH;SPE1	246490_at;263241_at
GO:0009658 chloroplast organization and biogenesis	6	0.116736	0.221091	T20K14_60;RUBA_ARATH;Q9SIV3_ARATH;GLK2;sco1;STHY_ARATH	246554_at;264069_at;263715_at;249035_at;262645_at;263128_at
GO:0010223 secondary shoot formation	2	0.130685	0.244247	AT2G26170;O64853_ARATH	267380_at;267380_at
GO:0009231 riboflavin biosynthesis	2	0.130685	0.244247	Q6NLQ7_ARATH;Q9FN89_ARATH	264045_at;247694_at
GO:0010020 chloroplast fission	2	0.130685	0.244247	NP_188606;PDV1	257044_at;248261_at
GO:0006546 glycine catabolism	2	0.130685	0.244247	GCSP2_ARATH;GDCST	253387_at;264394_at
GO:0006869 lipid transport	12	0.131242	0.244247	Q9LJQ3_ARATH;UGPI5_ARATH;DGD1;Q2V3R4_ARATH;Q8LBY9_ARATH;ELP;At2g10940/F15K19.1;Q9LIE9_ARATH;LTP7;NP_564682;NP_193978;LTP1	257066_at;259592_at;259070_at;252711_at;250764_at;264371_at;265400_at;256825_at;265894_at;259660_at;254314_at;266421_at
GO:0009620 response to fungus	11	0.139497	0.250378	NP_850454;AOC3;Q94AK6_ARATH;P2C25_ARATH;SY121_ARATH;MOB24.13;4CL2;Q9LNR3_ARATH;OPR3_ARATH;BIK1;NP_849793	263777_at;257644_at;256433_at;266834_s_at;258786_at;258132_at;258047_at;261037_at;265530_at;267624_at;256186_at
GO:0030244 cellulose biosynthesis	4	0.140907	0.250378	CSLB3;CSLB4;CESA5;CSLD2	267115_s_at;267115_s_at;250505_at;246460_at
GO:0005982 starch metabolism	4	0.140907	0.250378	f4F15.290;Q2V2S0_ARATH;PWD_ARATH;Sbe2.1	256676_at;256676_at;246829_at;263912_at
GO:0016226 iron-sulfur cluster assembly	3	0.144686	0.250378	Q9FXE3_ARATH;ISAM1_ARATH;A8MR92_ARATH	245193_at;265358_at;265358_at
GO:0009862 systemic acquired resistance, salicylic acid mediated signaling pathway	2	0.149242	0.250378	F22O6_190;TGA3_ARATH	252060_at;255953_at
GO:0006949 syncytium formation	2	0.149242	0.250378	EXPA1_ARATH;Q3ECF3_ARATH	256299_at;256299_at
GO:0015914 phospholipid transport	2	0.149242	0.250378	ALA10;ALA11	256756_at;262772_at
GO:0032508 DNA duplex unwinding	2	0.149242	0.250378	GRP7;Q3EBX0_ARATH	263548_at;263548_at
GO:0015712 hexose phosphate transport	1	0.150938	0.250378	K10A8_110	246445_at
GO:0009647 skotomorphogenesis	1	0.150938	0.250378	COP1	267640_at
GO:0009915 phloem loading	1	0.150938	0.250378	TOCC_ARATH	253394_at
GO:0010442 guard cell morphogenesis	1	0.150938	0.250378	NP_567755	253925_at
GO:0052541 plant-type cell wall cellulose metabolic process	1	0.150938	0.250378	NP_567755	253925_at
GO:0010618 aerenchyma formation	1	0.150938	0.250378	F22O6_190	252060_at
GO:0019433 triacylglycerol catabolism	1	0.150938	0.250378	F8F6_250	250877_at
GO:0008285 negative regulation of cell proliferation	1	0.150938	0.250378	ATH1	253411_at
GO:0000266 mitochondrial fission	1	0.150938	0.250378	Q9M0V4_ARATH	255225_at
GO:0010071 root meristem specification	1	0.150938	0.250378	MLP3.23	259230_at
GO:0046373 L-arabinose metabolism	1	0.150938	0.250378	Q9SG80_ARATH	258774_at
GO:0010338 leaf formation	1	0.150938	0.250378	AS1_ARATH	267157_at
GO:0000023 maltose metabolism	1	0.150938	0.250378	Q8RXD9_ARATH	245094_at
GO:0046459 short-chain fatty acid metabolism	1	0.150938	0.250378	ACX4	246304_at
GO:0031116 positive regulation of microtubule polymerization	1	0.150938	0.250378	Q9FLP0_ARATH	248095_at
GO:0042939 tripeptide transport	1	0.150938	0.250378	PTR3-A	248932_at
GO:0010183 pollen tube guidance	1	0.150938	0.250378	Q94CE5_ARATH	256765_at
GO:0006750 glutathione biosynthesis	1	0.150938	0.250378	GSHB_ARATH	246785_at
GO:0015866 ADP transport	1	0.150938	0.250378	Q8VZS0_ARATH	246779_at
GO:0015867 ATP transport	1	0.150938	0.250378	Q8VZS0_ARATH	246779_at
GO:0019419 sulfate reduction	1	0.150938	0.250378	APR1_ARATH	255284_at
GO:0010670 positive regulation of oxygen and reactive oxygen species metabolic process	1	0.150938	0.250378	NRAMP4	247001_at
GO:0002229 defense response to oomycetes	1	0.150938	0.250378	BAK1_ARATH	253338_at
GO:0017148 negative regulation of protein biosynthesis	1	0.150938	0.250378	PME34_ARATH	261826_at
GO:0019432 triacylglycerol biosynthesis	1	0.150938	0.250378	Q9SLD2_ARATH	267280_at
GO:0045995 regulation of embryonic development	1	0.150938	0.250378	Q9SLD2_ARATH	267280_at
GO:0048575 short-day photoperiodism, flowering	1	0.150938	0.250378	SPA1_ARATH	263779_at
GO:0010345 suberin biosynthetic process	1	0.150938	0.250378	KCS17	264318_at
GO:0015746 citrate transport	1	0.150938	0.250378	Q9LT68_ARATH	258020_at
GO:0009268 response to pH	1	0.150938	0.250378	CIPKB_ARATH	255872_at
GO:0009234 menaquinone biosynthesis	1	0.150938	0.250378	B3LF97_ARATH	264920_at
GO:0009558 cellularization of megagametophyte	1	0.150938	0.250378	At5g48030/MDN11_11	248739_at
GO:0046621 negative regulation of organ size	1	0.150938	0.250378	Y1927_ARATH	256013_at
GO:0015717 triose phosphate transport	1	0.150938	0.250378	Q8H0T6_ARATH	259185_at
GO:0048359 mucilage metabolism during seed coat development	1	0.150938	0.250378	SUBL_ARATH	246990_at
GO:0042256 mature ribosome assembly	1	0.150938	0.250378	AT1G72370	260426_at
GO:0046713 boron transport	1	0.150938	0.250378	NIP6-1	261881_at
GO:0009961 response to 1-aminocyclopropane-1-carboxylic acid	1	0.150938	0.250378	CML24_ARATH	249583_at
GO:0010192 mucilage biosynthesis	1	0.150938	0.250378	RHM2_ARATH	260985_at
GO:0016481 negative regulation of transcription	6	0.151729	0.250378	Q9LSQ5_ARATH;AS1_ARATH;nimin-1;HDT2_ARATH;Q3E700_ARATH;HAT4_ARATH	248162_at;267157_at;260904_at;249901_at;249901_at;245276_at
GO:0006829 zinc ion transport	3	0.157484	0.258877	ZIP11;ZIP5;Q3E7R6_ARATH	260601_at;264574_at;264574_at
GO:0009955 adaxial/abaxial pattern formation	3	0.157484	0.258877	ATB14_ARATH;R10A2_ARATH;RL51_ARATH	267316_at;266210_at;257906_at
GO:0010182 sugar mediated signaling	3	0.157484	0.258877	Q9FGC7_ARATH;NP_201504;HXK1_ARATH	247025_at;247025_at;253705_at
GO:0050826 response to freezing	2	0.168278	0.274814	cor15a;Q3EBH8_ARATH	263497_at;263497_at
GO:0016122 xanthophyll metabolism	2	0.168278	0.274814	TOCC_ARATH;VDE_ARATH	253394_at;264799_at
GO:0009684 indoleacetic acid biosynthesis	2	0.168278	0.274814	Q0WUI8_ARATH;Q9FR37_ARATH	253898_s_at;264653_at
GO:0046470 phosphatidylcholine metabolism	2	0.168278	0.274814	Q3E9Q5_ARATH;PLDDELTA	253120_at;253120_at
GO:0010029 regulation of seed germination	3	0.184039	0.298119	SRK2I_ARATH;SRK2D_ARATH;Q9SLD2_ARATH	247043_at;252166_at;267280_at
GO:0010154 fruit development	3	0.184039	0.298119	GB1;Q3E9R4_ARATH;Q94CE5_ARATH	253204_at;253204_at;256765_at
GO:0006874 calcium ion homeostasis	3	0.184039	0.298119	GLR32_ARATH;CAX3;GLR28_ARATH	253166_at;246302_at;266780_at
GO:0046688 response to copper ion	2	0.187691	0.299743	O80632_ARATH;Q0WUQ0_ARATH	266963_at;266165_at
GO:0019941 modification-dependent protein catabolism	35	0.192414	0.299743	ATL1L;COP1;PUB20;ATL1I;ATG8D_ARATH;ATL3C;PUB29;ATL5H;ATL2K;SPA4;ATL3G;PUB2;AFR;PUB5;AFB3;PP2A14;PP2A11;ATL4L_ARATH;PUB17;ATL5J;PUB27;ATL5M;PUB22;ATL4K_ARATH;ATL1C_ARATH;SPA1_ARATH;ATL5P;ATL5G;ATL3F_ARATH;ATL3B_ARATH;ATL3K;UBC16;ATL1B;PUB12;PUB23	260753_at;267640_at;256522_at;260770_at;265510_at;258757_at;257748_at;246777_at;265852_at;261319_at;256948_at;246988_at;263796_at;246233_at;261195_at;248395_at;259685_at;253140_at;259826_at;249234_at;247240_at;248759_at;252045_at;253580_at;261927_at;263779_at;247125_at;246439_at;258436_at;259312_at;251330_at;261110_at;256093_at;266217_at;263935_at
GO:0009097 isoleucine biosynthesis	1	0.196008	0.299743	OMR1	258884_at
GO:0009939 positive regulation of gibberellic acid mediated signaling	1	0.196008	0.299743	GID1L1	259302_at
GO:0043481 anthocyanin accumulation in tissues in response to UV light	1	0.196008	0.299743	MDR1_ARATH	263865_at
GO:0010492 maintenance of shoot apical meristem identity	1	0.196008	0.299743	MLP3.23	259230_at
GO:0042550 photosystem I stabilization	1	0.196008	0.299743	DGD1	259070_at
GO:0006556 S-adenosylmethionine biosynthesis	1	0.196008	0.299743	METK3	263838_at
GO:0006624 vacuolar protein processing or maturation	1	0.196008	0.299743	VPEG_ARATH	253358_at
GO:0045493 xylan catabolism	1	0.196008	0.299743	Q9SG80_ARATH	258774_at
GO:0007020 microtubule nucleation	1	0.196008	0.299743	Q9FLP0_ARATH	248095_at
GO:0009660 amyloplast organization and biogenesis	1	0.196008	0.299743	SYP22_ARATH	248813_at
GO:0015802 basic amino acid transport	1	0.196008	0.299743	Q8GUM3_ARATH	245740_at
GO:0042938 dipeptide transport	1	0.196008	0.299743	PTR3-A	248932_at
GO:0080024 indolebutyric acid metabolic process	1	0.196008	0.299743	Q8VZS0_ARATH	246779_at
GO:0015692 lead ion transport	1	0.196008	0.299743	NRAMP4	247001_at
GO:0006882 zinc ion homeostasis	1	0.196008	0.299743	CAX3	246302_at
GO:0000080 G1 phase of mitotic cell cycle	1	0.196008	0.299743	CCD31_ARATH	253270_at
GO:0000082 G1/S transition of mitotic cell cycle	1	0.196008	0.299743	CCD31_ARATH	253270_at
GO:0009650 UV protection	1	0.196008	0.299743	DR100_ARATH	256237_at
GO:0006562 proline catabolism	1	0.196008	0.299743	Q6NKX1_ARATH	249527_at
GO:0006751 glutathione catabolism	1	0.196008	0.299743	Q8VYW6_ARATH	252906_at
GO:0009903 chloroplast avoidance movement	1	0.196008	0.299743	JAC1	259927_at
GO:0010019 chloroplast-nucleus signaling pathway	1	0.196008	0.299743	GUN4	251519_at
GO:0006081 aldehyde metabolism	3	0.197731	0.299743	ALDH3I1;Q3E717_ARATH;ALDH3F1	253237_at;253237_at;253083_at
GO:0010051 vascular tissue pattern formation (sensu Tracheophyta)	4	0.204015	0.308491	Q9STX2_ARATH;A8MRU3_ARATH;IAA12_ARATH;Q3EDI8_ARATH	254157_at;254157_at;264605_at;264605_at
GO:0009734 auxin mediated signaling pathway	9	0.206773	0.312346	ARF12;GH36_ARATH;MDR1_ARATH;IAA29;AFB3;Q9SIN1_ARATH;IAA17_ARATH;IAA12_ARATH;Q3EDI8_ARATH	262566_at;248163_at;263865_at;253423_at;261195_at;263499_at;263664_at;264605_at;264605_at
GO:0009807 lignan biosynthesis	2	0.207386	0.3128	Q9FVQ6_ARATH;Q9SS03_ARATH	245792_at;261914_at
GO:0009863 salicylic acid mediated signaling pathway	3	0.211657	0.318441	GRXC9;SY121_ARATH;SYP122	261443_at;258786_at;252053_at
GO:0016042 lipid catabolism	15	0.212528	0.319111	GDL49_ARATH;F8F6_250;GDL66_ARATH;At2g26560/T9J22.23;ESM1;GDL85_ARATH;APG;PLDDELTA;GDL40_ARATH;GDL61_ARATH;PLCD1_ARATH;Q8S8N6_ARATH;EXL3;GDL57_ARATH;GDL14_ARATH	259308_at;250877_at;253946_at;245038_at;257008_at;248921_at;259375_at;253120_at;265646_at;255607_at;247794_at;266500_at;262682_at;252363_at;259786_at
GO:0042542 response to hydrogen peroxide	9	0.21328	0.31992	INO2_ARATH;DRE2A_ARATH;O64564_ARATH;CAT1;GI;Q9LMU1_ARATH;AtGolS1;O82345_ARATH;CML24_ARATH	263433_at;250781_at;267336_at;259517_at;264211_at;255891_at;263320_at;266590_at;249583_at
GO:0009910 negative regulation of flower development	4	0.215253	0.322074	RAV1;Q9SIV3_ARATH;GLK2;B5X581_ARATH	259364_at;263715_at;249035_at;251856_at
GO:0010072 primary shoot apical meristem specification	2	0.22728	0.336219	ATB14_ARATH;Q38970_ARATH	267316_at;263192_at
GO:0009688 abscisic acid biosynthesis	2	0.22728	0.336219	Q9FGC7_ARATH;NP_201504	247025_at;247025_at
GO:0043572 plastid fission	2	0.22728	0.336219	PDV2;Q93ZL0_ARATH	263097_at;263097_at
GO:0010321 regulation of vegetative phase change	1	0.238687	0.339428	SPL4	261375_at
GO:0009855 determination of bilateral symmetry	1	0.238687	0.339428	ATB14_ARATH	267316_at
GO:0010310 regulation of hydrogen peroxide metabolic process	1	0.238687	0.339428	F22O6_190	252060_at
GO:0010555 response to mannitol stimulus	1	0.238687	0.339428	NP_195165	253257_at
GO:0006723 cuticle hydrocarbon biosynthesis	1	0.238687	0.339428	WAX2_ARATH	247884_at
GO:0006835 dicarboxylic acid transport	1	0.238687	0.339428	TDT_ARATH	248756_at
GO:0046855 inositol phosphate dephosphorylation	1	0.238687	0.339428	IP5P2_ARATH	254707_at
GO:0009697 salicylic acid biosynthesis	1	0.238687	0.339428	Q9FH97_ARATH	247038_at
GO:0045487 gibberellic acid catabolism	1	0.238687	0.339428	Q9FZ21_ARATH	259445_at
GO:0010582 floral meristem determinacy	1	0.238687	0.339428	O82794_ARATH	254130_at
GO:0032582 negative regulation of gene-specific transcription	1	0.238687	0.339428	NFYA4	267315_at
GO:0010021 amylopectin biosynthesis	1	0.238687	0.339428	Sbe2.1	263912_at
GO:0010236 plastoquinone biosynthesis	1	0.238687	0.339428	MAA21_40	251118_at
GO:0010044 response to aluminum ion	1	0.238687	0.339428	Q94BR2_ARATH	249922_at
GO:0010351 lithium ion transport	1	0.238687	0.339428	CAX3	246302_at
GO:0042325 regulation of phosphorylation	1	0.238687	0.339428	B'ALPHA	250900_at
GO:0009969 xyloglucan biosynthesis	1	0.238687	0.339428	XT1	251192_at
GO:0019877 diaminopimelate biosynthesis	1	0.238687	0.339428	DHDPS2	245145_at
GO:0051503 adenine nucleotide transport	1	0.238687	0.339428	NP_568345	246427_at
GO:0006423 cysteinyl-tRNA aminoacylation	1	0.238687	0.339428	NP_565717	266478_at
GO:0006597 spermine biosynthesis	1	0.238687	0.339428	DCAM2_ARATH	246490_at
GO:0009446 putrescine biosynthesis	1	0.238687	0.339428	SPE1	263241_at
GO:0009396 folic acid and derivative biosynthesis	3	0.240089	0.339428	Q93Y54_ARATH;AT4g00600;O65271_ARATH	251759_at;255685_s_at;255685_s_at
GO:0006813 potassium ion transport	5	0.242006	0.341816	POT2_ARATH;POT8_ARATH;Q9ZUH1_ARATH;AKT2_ARATH;AKT1	255829_at;246591_at;265987_at;254305_at;267610_at
GO:0009735 response to cytokinin stimulus	7	0.248045	0.349688	ARR9_ARATH;ARR7;At1g10470;CCD31_ARATH;Q38970_ARATH;HAT4_ARATH;GRXS13	251665_at;259466_at;263236_at;253270_at;263192_at;245276_at;265067_at
GO:0010228 vegetative to reproductive phase transition	6	0.250889	0.353365	ATH1;Q8RX71_ARATH;GRP7;Q3EBX0_ARATH;RAP27_ARATH;O82345_ARATH	253411_at;246306_at;263548_at;263548_at;264057_at;266590_at
GO:0009845 seed germination	5	0.262213	0.368277	GB1;Q3E9R4_ARATH;GAT10_ARATH;IP5P2_ARATH;LECRKA4.1	253204_at;253204_at;251861_at;254707_at;251054_at
GO:0000911 cytokinesis by cell plate formation	2	0.267365	0.373359	SNP33_ARATH;RPS13B	247571_at;255706_at
GO:0007205 protein kinase C activation	2	0.267365	0.373359	Q9C5E5_ARATH;AT2G20900	265385_at;265385_at
GO:0006612 protein targeting to membrane	2	0.267365	0.373359	SY121_ARATH;SYP122	258786_at;252053_at
GO:0010099 regulation of photomorphogenesis	2	0.267365	0.373359	At5g11260;STHY_ARATH	250420_at;263128_at
GO:0009826 unidimensional cell growth	11	0.267823	0.373359	GH36_ARATH;Q3ECF3_ARATH;ELF3_ARATH;PER33_ARATH;PER34_ARATH;KCS6_ARATH;Q3ECG1_ARATH;EXLA1_ARATH;HAT4_ARATH;GASA1;EXP11_ARATH	248163_at;256299_at;266839_at;252291_s_at;252291_s_at;260267_at;260267_at;252563_at;245276_at;262947_at;261226_at
GO:0006915 apoptosis	17	0.268856	0.374266	DRL15_ARATH;Q2V4G0_ARATH;DRL16_ARATH;DRL17_ARATH;Q0WUQ1_ARATH;Q9CAE0_ARATH;RPS4;DRL11_ARATH;F25P12.101;Q9LSX5_ARATH;PUB17;Q8RX71_ARATH;Q9FNJ2_ARATH;Q9CAK1_ARATH;Q9FGT2_ARATH;O82345_ARATH;Q8H1N6_ARATH	264885_s_at;264885_s_at;264885_s_at;264885_s_at;248393_at;260296_at;248994_at;245218_s_at;245654_at;249264_s_at;259826_at;246306_at;249903_at;260312_at;247848_at;266590_at;258537_at
GO:0016573 histone acetylation	1	0.279101	0.376706	HATB_ARATH	247972_at
GO:0000373 Group II intron splicing	1	0.279101	0.376706	CAF1P_ARATH	265596_at
GO:0046836 glycolipid transport	1	0.279101	0.376706	Q8L7U7_ARATH	252908_at
GO:0010190 cytochrome b6f complex assembly	1	0.279101	0.376706	Q9LSE4_ARATH	257831_at
GO:0009956 radial pattern formation	1	0.279101	0.376706	SCR_ARATH	251890_at
GO:0006564 L-serine biosynthesis	1	0.279101	0.376706	AT4g34200	253274_at
GO:0046785 microtubule polymerization	1	0.279101	0.376706	Q9FLP0_ARATH	248095_at
GO:0009635 response to herbicide	1	0.279101	0.376706	CHL1	264348_at
GO:0030259 lipid glycosylation	1	0.279101	0.376706	Q9XIG1_ARATH	262722_at
GO:0010030 positive regulation of seed germination	1	0.279101	0.376706	Q9SLD2_ARATH	267280_at
GO:0045793 positive regulation of cell size	1	0.279101	0.376706	K22G18.2	247493_at
GO:0010206 photosystem II repair	1	0.279101	0.376706	FTSH1_ARATH	262473_at
GO:0010304 PSII associated light-harvesting complex II catabolic process	1	0.279101	0.376706	FTSH1_ARATH	262473_at
GO:0010359 regulation of anion channel activity	1	0.279101	0.376706	CDPK6_ARATH	264851_at
GO:0006168 adenine salvage	1	0.279101	0.376706	AT4g22570	254328_at
GO:0005978 glycogen biosynthesis	1	0.279101	0.376706	APL3	252888_at
GO:0050821 protein stabilization	1	0.279101	0.376706	HSP81-2	248045_at
GO:0016556 mRNA modification	1	0.279101	0.376706	PP431_ARATH	248075_at
GO:0006467 protein thiol-disulfide exchange	1	0.279101	0.376706	TRXL4_ARATH	261821_at
GO:0045730 respiratory burst	1	0.279101	0.376706	PER71_ARATH	247327_at
GO:0012502 induction of programmed cell death	1	0.279101	0.376706	O82345_ARATH	266590_at
GO:0009627 systemic acquired resistance	3	0.283749	0.377996	F22O6_190;RUBB_ARATH;PDR8	252060_at;265076_at;262899_at
GO:0010091 trichome branching (sensu Magnoliophyta)	2	0.287425	0.381537	Q84WI0_ARATH;TRY	251586_at;248246_at
GO:0045893 positive regulation of transcription, DNA-dependent	2	0.287425	0.381537	PTAC2;NP_181011	262207_at;266957_at
GO:0007155 cell adhesion	2	0.287425	0.381537	FLA16;FLA15	263942_at;256673_at
GO:0006887 exocytosis	4	0.297645	0.39371	Q9FN91_ARATH;Q9FGH9_ARATH;Q9LMJ4_ARATH;Q9LJH9_ARATH	247693_at;247811_at;256050_at;257010_at
GO:0016998 cell wall catabolism	3	0.298464	0.394273	O64825_ARATH;Q8VYP8_ARATH;At2g33580/F4P9.35	267289_at;249872_at;255844_at
GO:0009828 cell wall loosening (sensu Magnoliophyta)	3	0.298464	0.394273	Q3ECF3_ARATH;EXLA1_ARATH;EXP11_ARATH	256299_at;252563_at;261226_at
GO:0055085 transmembrane transport	10	0.30214	0.398602	STP13_ARATH;ERD6_ARATH;MSSP1_ARATH;SUGTL2;A8MR75_ARATH;STP14;ERDL4_ARATH;STP1;PLT6;STP4	246831_at;264624_at;262797_at;264652_at;264652_at;264482_at;260676_at;262456_at;246238_at;257939_at
GO:0046488 phosphatidylinositol metabolism	2	0.30742	0.403262	PI5K1_ARATH;PI5K7_ARATH	255959_at;260466_at
GO:0006595 polyamine metabolism	2	0.30742	0.403262	AT4G08870;ARGI1_ARATH	255065_s_at;255065_s_at
GO:0009832 cell wall biosynthesis (sensu Magnoliophyta)	4	0.309769	0.404927	CESA5;MUR4;CSLD2;XTH25_ARATH	250505_at;263221_at;246460_at;247866_at
GO:0042343 indole glucosinolate metabolism	1	0.31737	0.406569	Q9LVD6_ARATH	247949_at
GO:0015696 ammonium transport	1	0.31737	0.406569	AMT1.2	262883_at
GO:0010078 maintenance of root meristem identity	1	0.31737	0.406569	MLP3.23	259230_at
GO:0009772 photosynthetic electron transport in photosystem II	1	0.31737	0.406569	AT4g09650	255046_at
GO:0006097 glyoxylate cycle	1	0.31737	0.406569	AMPBP7	257880_at
GO:0019374 galactolipid metabolism	1	0.31737	0.406569	MGDG2_ARATH	246075_at
GO:0019408 dolichol biosynthesis	1	0.31737	0.406569	DDPS2_ARATH	247780_at
GO:0006809 nitric oxide biosynthesis	1	0.31737	0.406569	Q0WLH2_ARATH	261979_at
GO:0010076 maintenance of floral meristem identity	1	0.31737	0.406569	O82794_ARATH	254130_at
GO:0045962 positive regulation of development, heterochronic	1	0.31737	0.406569	TCP17	250566_at
GO:0046677 response to antibiotic	1	0.31737	0.406569	F10M10.120	253235_at
GO:0007585 respiratory gaseous exchange	1	0.31737	0.406569	AOX3	260706_at
GO:0006828 manganese ion transport	1	0.31737	0.406569	NRAMP4	247001_at
GO:0006537 glutamate biosynthesis	1	0.31737	0.406569	Q6NKX1_ARATH	249527_at
GO:0006680 glucosylceramide catabolism	1	0.31737	0.406569	Q8GUI9_ARATH	248581_at
GO:0006099 tricarboxylic acid cycle	4	0.321938	0.409244	CSY3;CSY2;MDHM1_ARATH;PPC1	263986_at;251541_at;260615_at;260590_at
GO:0009411 response to UV	5	0.32474	0.412455	CFI1_ARATH;C83A1_ARATH;DR100_ARATH;4CL2;NP_849793	251827_at;254687_at;256237_at;258047_at;256186_at
GO:0006665 sphingolipid metabolism	2	0.327301	0.41518	T22E16.2;Q8GUI9_ARATH	251796_at;248581_at
GO:0048527 lateral root development	4	0.33414	0.42314	GB1;Q3E9R4_ARATH;F3A4.140;RAV1	253204_at;253204_at;252193_at;259364_at
GO:0030001 metal ion transport	19	0.345833	0.437025	At1g12520;Q67Y08_ARATH;ZIP11;Q93VP2_ARATH;ZIP5;Q3E7R6_ARATH;MRS2-2;mrs2-2;At5g52750/F6N7_24;NP_564766;MLP3.5;Q9C5D3_ARATH;Q9FMU9_ARATH;Q9SZN7_ARATH;Q9LTE1_ARATH;NRAMP4;Q0WV37_ARATH;Q7XZS3_ARATH;NRAMP6	259511_at;259511_at;260601_at;264729_at;264574_at;264574_at;247248_at;247248_at;248327_at;259723_at;259251_at;247331_at;247331_at;252956_at;248322_at;247001_at;259354_at;263438_at;261845_at
GO:0010075 regulation of meristem size	2	0.347023	0.437424	Q9M2Z1_ARATH;F6H11.170	252272_at;247153_at
GO:0006108 malate metabolism	2	0.347023	0.437424	T22P22_60;MDHM1_ARATH	250339_at;260615_at
GO:0010187 negative regulation of seed germination	1	0.353608	0.441642	sco1	262645_at
GO:0015706 nitrate transport	1	0.353608	0.441642	CHL1	264348_at
GO:0051592 response to calcium ion	1	0.353608	0.441642	CAX3	246302_at
GO:0045037 protein import into chloroplast stroma	1	0.353608	0.441642	Q9ZV24_ARATH	266225_at
GO:0048364 root development	13	0.361285	0.447874	Q3E9R4_ARATH;Q9FVQ1_ARATH;P5CS1_ARATH;NP_973641;F11I4_18;B5X581_ARATH;Q9LV28_ARATH;Q38970_ARATH;LOX1;NP_568345;HAT4_ARATH;IAA12_ARATH;Q3EDI8_ARATH	253204_at;246623_at;251775_s_at;251775_s_at;256144_at;251856_at;258155_at;263192_at;256321_at;246427_at;245276_at;264605_at;264605_at
GO:0048653 anther development	2	0.38584	0.473269	Q9M2Z1_ARATH;F6H11.170	252272_at;247153_at
GO:0046685 response to arsenic	1	0.387923	0.473269	PCS1_ARATH	249078_at
GO:0010014 meristem initiation	1	0.387923	0.473269	ATB14_ARATH	267316_at
GO:0006268 DNA unwinding during replication	1	0.387923	0.473269	NP_194849	253566_at
GO:0019509 methionine salvage	1	0.387923	0.473269	ARD4	249122_at
GO:0051090 regulation of transcription factor activity	1	0.387923	0.473269	RAP1_ARATH	261713_at
GO:0009959 negative gravitropism	1	0.387923	0.473269	SYP22_ARATH	248813_at
GO:0009228 thiamin biosynthesis	1	0.387923	0.473269	Q9LKA6_ARATH	257216_at
GO:0042371 vitamin K biosynthesis	1	0.387923	0.473269	B3LF97_ARATH	264920_at
GO:0006885 regulation of pH	1	0.387923	0.473269	NHX2	259081_at
GO:0006800 oxygen and reactive oxygen species metabolism	8	0.394098	0.477117	GB1;Q3E9R4_ARATH;RBOHD;PER33_ARATH;PER34_ARATH;Q9FJJ3_ARATH;Q3E871_ARATH;SSDH_ARATH	253204_at;253204_at;248719_at;252291_s_at;252291_s_at;247431_at;247431_at;262892_at
GO:0009736 cytokinin mediated signaling	4	0.39519	0.478052	ARR9_ARATH;ARR7;At1g10470;Q0WRG3_ARATH	251665_at;259466_at;263236_at;266372_at
GO:0032957 inositol trisphosphate metabolic process	1	0.420417	0.501116	IP5P2_ARATH	254707_at
GO:0002237 response to bacterium associated molecule	1	0.420417	0.501116	AFB3	261195_at
GO:0007033 vacuole organization and biogenesis	1	0.420417	0.501116	SYP22_ARATH	248813_at
GO:0019288 isopentenyl diphosphate biosynthesis, mevalonate-independent pathway	1	0.420417	0.501116	F10M10.120	253235_at
GO:0010100 negative regulation of photomorphogenesis	1	0.420417	0.501116	SPA1_ARATH	263779_at
GO:0009085 lysine biosynthesis	1	0.420417	0.501116	DHDPS2	245145_at
GO:0009089 lysine biosynthesis via diaminopimelate	1	0.420417	0.501116	DHDPS2	245145_at
GO:0006388 tRNA splicing	1	0.420417	0.501116	CPD_ARATH	254594_at
GO:0018298 protein-chromophore linkage	2	0.42361	0.501116	PHOT2_ARATH;TLOV1_ARATH	247853_at;267477_at
GO:0030245 cellulose catabolism	2	0.42361	0.501116	GUN6_ARATH;GUN10_ARATH	259736_at;262980_at
GO:0006826 iron ion transport	2	0.42361	0.501116	NRAMP4;NRAMP6	247001_at;261845_at
GO:0048544 recognition or rejection of self pollen	3	0.430093	0.507186	O64477_ARATH;T6K22.120;O64784_ARATH	267490_at;254408_at;264757_at
GO:0051301 cell division	11	0.434708	0.511823	SNP33_ARATH;DRP1E_ARATH;PATL1;Atphb3;CCT13_ARATH;F5E19_90;CCD31_ARATH;PATL2;GRP23;CYCU3-1;CYCU1-1	247571_at;251429_at;259803_at;249344_at;262296_at;246457_at;253270_at;261926_at;264452_at;251150_at;256894_at
GO:0009851 auxin biosynthesis	2	0.442038	0.519841	ASA1;ASB1	250738_at;247864_s_at
GO:0009691 cytokinin biosynthesis	1	0.451186	0.526472	AtIPT3	251154_at
GO:0019430 removal of superoxide radicals	1	0.451186	0.526472	Q0WUQ0_ARATH	266165_at
GO:0009435 NAD biosynthesis	1	0.451186	0.526472	Q94AY1_ARATH	246597_at
GO:0010588 cotyledon vascular tissue pattern formation	1	0.451186	0.526472	Q9FVQ1_ARATH	246623_at
GO:0006821 chloride transport	1	0.451186	0.526472	CLC-B	256751_at
GO:0010043 response to zinc ion	1	0.451186	0.526472	B2GVN3_ARATH	256930_at
GO:0043193 positive regulation of gene-specific transcription	1	0.451186	0.526472	NFYC2_ARATH	262098_at
GO:0051171 regulation of nitrogen metabolism	2	0.460135	0.532359	GSH3;GAT24_ARATH	259346_at;247980_at
GO:0006914 autophagy	2	0.460135	0.532359	ATG8D_ARATH;NP_850431	265510_at;266106_at
GO:0009813 flavonoid biosynthesis	4	0.467076	0.539557	CFI1_ARATH;Q8VZW3_ARATH;FL3H_ARATH;Q3E7E3_ARATH	251827_at;250794_at;252123_at;256922_at
GO:0006486 protein amino acid glycosylation	4	0.467076	0.539557	B3GALT19;B3H4Y4_ARATH;B3GALT17;B3GALT2	247429_at;247429_at;264978_at;264583_at
GO:0007031 peroxisome organization and biogenesis	2	0.477884	0.548231	PX11B_ARATH;PX11C_ARATH	252411_at;261534_at
GO:0045489 pectin biosynthesis	1	0.480323	0.548231	NP_198314	246682_at
GO:0009901 anther dehiscence	1	0.480323	0.548231	Q9FGX2_ARATH	248606_at
GO:0016132 brassinosteroid biosynthesis	1	0.480323	0.548231	C85A2_ARATH	256598_at
GO:0010152 pollen maturation	1	0.480323	0.548231	AFB3	261195_at
GO:0010229 inflorescence development	1	0.480323	0.548231	sco1	262645_at
GO:0019674 NAD metabolism	1	0.480323	0.548231	Q9FMX7_ARATH	249849_at
GO:0006875 metal ion homeostasis	3	0.485966	0.552863	NP_567493;NRAMP4;NRAMP6	245296_at;247001_at;261845_at
GO:0009067 aspartate family amino acid biosynthesis	3	0.485966	0.552863	AK3_ARATH;AK2_ARATH;AKH2_ARATH	258977_s_at;258977_s_at;254535_at
GO:0051726 regulation of cell cycle	6	0.504793	0.57276	RIR2A_ARATH;CCT13_ARATH;TSO2;CCD31_ARATH;CYCU3-1;CYCU1-1	258106_at;262296_at;257809_at;253270_at;251150_at;256894_at
GO:0048235 sperm cell differentiation (sensu Magnoliophyta)	1	0.507913	0.574562	WAX2_ARATH	247884_at
GO:0006270 DNA replication initiation	1	0.507913	0.574562	Q9SSC0_ARATH	262043_at
GO:0006879 iron ion homeostasis	1	0.507913	0.574562	NRAMP4	247001_at
GO:0015770 sucrose transport	1	0.507913	0.574562	STP4	257939_at
GO:0008299 isoprenoid biosynthesis	7	0.514282	0.579582	At-SPS2;At SPS;A8MQY5_ARATH;Q0WUL9_ARATH;PSY_ARATH;Q5HZ00_ARATH;Q2V428_ARATH	262526_at;263122_at;263122_at;246198_at;250095_at;266958_at;266958_at
GO:0006073 glucan metabolism	9	0.515015	0.579971	XTH32;XTH7_ARATH;XTH9_ARATH;XTH18;XTH25_ARATH;XTH22_ARATH;XTH31_ARATH;XTH23_ARATH;XTH30_ARATH	263841_at;253040_at;255433_at;253628_at;247866_at;247925_at;252607_at;254042_at;245794_at
GO:0006071 glycerol metabolism	2	0.528911	0.593615	NP_567755;Q9SGA2_ARATH	253925_at;258856_at
GO:0006754 ATP biosynthesis	7	0.530954	0.59524	ACA8;AHA2;ALA10;ALA11;AHA11;Q3ED56_ARATH;ACA1_ARATH	247937_at;253609_at;256756_at;262772_at;247439_at;261650_at;261650_at
GO:0006566 threonine metabolism	1	0.534038	0.596691	OMR1	258884_at
GO:0010105 negative regulation of ethylene mediated signaling pathway	1	0.534038	0.596691	ERF78_ARATH	257053_at
GO:0009098 leucine biosynthesis	1	0.534038	0.596691	F17J16_40	251524_at
GO:0007005 mitochondrion organization and biogenesis	2	0.545149	0.606845	CPN60;Atphb3	256905_at;249344_at
GO:0006568 tryptophan metabolism	2	0.545149	0.606845	A8MS79_ARATH;Q9LUB2_ARATH	248688_at;248688_at
GO:0009860 pollen tube growth	3	0.551821	0.613135	ROPGEF1;AT4g02350;Q94CE5_ARATH	252975_s_at;255526_at;256765_at
GO:0048268 clathrin cage assembly	1	0.558778	0.618513	CAP6_ARATH	254032_at
GO:0010227 floral organ abscission	1	0.558778	0.618513	ATH1	253411_at
GO:0010167 response to nitrate	1	0.558778	0.618513	CHL1	264348_at
GO:0006563 L-serine metabolism	2	0.560991	0.618513	F18A5.280;dl3005c	254740_s_at;254740_s_at
GO:0006014 D-ribose metabolism	1	0.582204	0.639784	SCRK1_ARATH	263250_at
GO:0006596 polyamine biosynthesis	1	0.582204	0.639784	Q94BN2_ARATH	248248_at
GO:0051302 regulation of cell division	1	0.582204	0.639784	At5g10480/F12B17_170	250428_at
GO:0009073 aromatic amino acid family biosynthesis	3	0.588839	0.64495	TYRAAT2;Q9SK84_ARATH;Q29Q24_ARATH	259486_at;261933_at;257746_at
GO:0006555 methionine metabolism	3	0.588839	0.64495	MTHFR2;MTHFR1;Q3EAG8_ARATH	267187_s_at;267187_s_at;267187_s_at
GO:0000398 nuclear mRNA splicing, via spliceosome	2	0.591475	0.647128	Q9SUN5_ARATH;Q9LHP2_ARATH	254475_at;256649_at
GO:0015992 proton transport	5	0.599867	0.655258	Q27GL9_ARATH;AVP1_ARATH;A8MQH1_ARATH;AHA2;AHA11	265228_s_at;259504_at;259504_at;253609_at;247439_at
GO:0009958 positive gravitropism	1	0.604386	0.655258	MDR1_ARATH	263865_at
GO:0016131 brassinosteroid metabolism	1	0.604386	0.655258	FSTL_ARATH	264042_at
GO:0009788 negative regulation of abscisic acid mediated signaling	1	0.604386	0.655258	ICMTB_ARATH	246009_at
GO:0008272 sulfate transport	1	0.604386	0.655258	SUT31_ARATH	246310_at
GO:0009718 anthocyanin biosynthesis	1	0.604386	0.655258	STHY_ARATH	263128_at
GO:0006891 intra-Golgi vesicle-mediated transport	1	0.604386	0.655258	Q6NQK0_ARATH	264951_at
GO:0006075 1,3-beta-glucan biosynthesis	1	0.625392	0.672947	NP_196804	250272_at
GO:0006487 protein amino acid N-linked glycosylation	1	0.625392	0.672947	Q9C9V4_ARATH	259997_at
GO:0052542 callose deposition during defense response	1	0.625392	0.672947	Q9SGN6_ARATH	261445_at
GO:0052543 callose deposition in cell wall	1	0.625392	0.672947	E13L2_ARATH	247563_at
GO:0009861 jasmonic acid and ethylene-dependent systemic resistance	2	0.634184	0.679969	ERF094;LCR77_ARATH	260783_at;249052_at
GO:0015994 chlorophyll metabolism	3	0.635025	0.680384	PDX13_ARATH;TOCC_ARATH;VDE_ARATH	251091_at;253394_at;264799_at
GO:0006970 response to osmotic stress	21	0.646376	0.690286	Q0WL48_ARATH;SRK2I_ARATH;cor15a;Q3EBH8_ARATH;SRK2C_ARATH;Q9LSY6_ARATH;MPK3;SRK2D_ARATH;Q8L7W1_ARATH;Q0WWF3_ARATH;ATHB-12;PIP23_ARATH;NP_201504;WRKY33;Q3E7J2_ARATH;Q3EBX0_ARATH;KPK1_ARATH;WRKY25;KCS17;Q9LIS2_ARATH;AT1G72370	259570_at;247043_at;263497_at;263497_at;260774_at;257950_at;252592_at;252166_at;256229_at;252927_at;251272_at;265444_s_at;247025_at;267028_at;245251_at;263548_at;258677_at;267246_at;264318_at;256890_at;260426_at
GO:0048481 ovule development	2	0.64762	0.690672	F27G20_7;MPK3	245758_at;252592_at
GO:0006397 mRNA processing	6	0.656812	0.698736	CAF1P_ARATH;RBP29;IRE1A;RUXG_ARATH;PP222_ARATH;Q9C9T0_ARATH	265596_at;251956_at;263076_at;266579_at;258696_at;260069_at
GO:0000272 polysaccharide catabolism	4	0.65768	0.699164	ct-bmy;Q8L762_ARATH;GUN6_ARATH;GUN10_ARATH	245346_at;266357_at;259736_at;262980_at
GO:0005985 sucrose metabolism	1	0.664117	0.704011	UGPA2_ARATH	258849_at
GO:0006525 arginine metabolism	1	0.664117	0.704011	ARGI2_ARATH	255065_s_at
GO:0006415 translational termination	1	0.664117	0.704011	NP_191278	251670_at
GO:0007010 cytoskeleton organization and biogenesis	3	0.667207	0.705388	map70-4;Q29Q75_ARATH;ACT3	262847_at;254579_at;267175_s_at
GO:0009555 male gametophyte development	6	0.671801	0.709649	Q84TI2_ARATH;F18A5.280;TI10A_ARATH;Q3ED96_ARATH;Q8VZJ9_ARATH;RPL21M	267162_s_at;254740_s_at;256017_at;256017_at;255716_at;253549_at
GO:0016441 posttranscriptional gene silencing	2	0.673312	0.710494	SAHH1_ARATH;Q2V3J3_ARATH	245356_at;245356_at
GO:0048443 stamen development	2	0.673312	0.710494	MDR1_ARATH;AFB3	263865_at;261195_at
GO:0006298 mismatch repair	1	0.681951	0.718348	NP_176687	261905_at
GO:0006623 protein targeting to vacuole	1	0.681951	0.718348	O04023_ARATH	264655_at
GO:0009451 RNA modification	3	0.697263	0.731856	F28L5.3;Q9FMS6_ARATH;T10D17_50	257482_x_at;249928_at;252679_at
GO:0051258 protein polymerization	2	0.697459	0.731856	TBA2_ARATH;TBB5_ARATH	261129_at;261230_at
GO:0006265 DNA topological change	1	0.69884	0.73228	NP_194849	253566_at
GO:0009648 photoperiodism	2	0.708966	0.741597	O04211_ARATH;CATA2_ARATH	267364_at;253174_at
GO:0009690 cytokinin metabolism	1	0.714831	0.74669	Q3E718_ARATH	253696_at
GO:0000741 karyogamy	1	0.714831	0.74669	RPL21M	253549_at
GO:0009553 female gametophyte development	4	0.718029	0.748987	HTH_ARATH;RPL21M;At5g48030/MDN11_11;O82266_ARATH	262376_at;253549_at;248739_at;266510_at
GO:0045087 innate immune response	18	0.718939	0.749416	Q9CAE0_ARATH;Q9SSN2_ARATH;F25P12.101;Q9LSX5_ARATH;Q3E7L9_ARATH;GRP7;Q3EBX0_ARATH;Q9FNJ2_ARATH;Q9SSN1_ARATH;Q9SSN4_ARATH;Q9CAK1_ARATH;PP2A5;A8MR18_ARATH;Q9FGT2_ARATH;Q9SSL9_ARATH;PP2A5;A8MR18_ARATH;Q8H1N6_ARATH;CML24_ARATH;Q9SSN6_ARATH	260296_at;262383_at;245654_at;249264_s_at;265597_at;263548_at;263548_at;249903_at;262384_at;262382_at;260312_at;264153_at;264153_at;247848_at;262360_at;264213_at;264213_at;258537_at;249583_at;262381_at
GO:0015986 ATP synthesis coupled proton transport	3	0.725211	0.755428	O82279_ARATH;Q27GL9_ARATH;AT4g09650	267152_at;265228_s_at;255046_at
GO:0042546 cell wall biosynthesis	4	0.725973	0.755697	Q3EBZ9_ARATH;FUT4;XTH31_ARATH;GALE3_ARATH	263565_at;263565_at;252607_at;254188_at
GO:0017004 cytochrome complex assembly	1	0.729974	0.758439	CCS1	262397_at
GO:0009615 response to virus	2	0.730882	0.758439	AS1_ARATH;F17I14_220	267157_at;250502_at
GO:0009063 amino acid catabolism	2	0.730882	0.758439	ASN1;Q3EAN7_ARATH	252415_at;252415_at
GO:0007047 cell wall organization and biogenesis	22	0.733027	0.759876	XTH32;CSLB3;CSLB4;E138_ARATH;XTH7_ARATH;CSLC5;At2g27500/F10A12.18;CESA5;CSLC4;XTH9_ARATH;GUN6_ARATH;FUT4;GUN10_ARATH;CSLD2;PGLR4_ARATH;XTH18;XTH25_ARATH;XTH31_ARATH;XTH23_ARATH;CSLA9_ARATH;XTH30_ARATH;LTP1	263841_at;267115_s_at;267115_s_at;267335_s_at;253040_at;253533_at;265648_at;250505_at;257071_at;255433_at;259736_at;263565_at;262980_at;246460_at;260727_at;253628_at;247866_at;252607_at;254042_at;250892_at;245794_at;266421_at
GO:0019760 glucosinolate metabolism	2	0.741304	0.767661	Q9LVD6_ARATH;O64883_ARATH	247949_at;267392_at
GO:0009561 megagametophyte nuclear division	2	0.741304	0.767661	AT4g34200;O82266_ARATH	253274_at;266510_at
GO:0001522 pseudouridine synthesis	1	0.744313	0.768389	NAP57	251667_at
GO:0010102 lateral root morphogenesis	1	0.744313	0.768389	AIR3	263406_at
GO:0042127 regulation of cell proliferation	1	0.744313	0.768389	CCD31_ARATH	253270_at
GO:0009831 cell wall modification during multidimensional cell growth (sensu Magnoliophyta)	1	0.744313	0.768389	EXP11_ARATH	261226_at
GO:0007018 microtubule-based movement	4	0.770139	0.78997	B3H459_ARATH;GRIMP_ARATH;TBA2_ARATH;TBB5_ARATH	250429_at;250429_at;261129_at;261230_at
GO:0008380 RNA splicing	4	0.770139	0.78997	CAF1P_ARATH;Q9LHP2_ARATH;RUXG_ARATH;Q9SJA6_ARATH	265596_at;256649_at;266579_at;257435_at
GO:0009267 cellular response to starvation	2	0.770514	0.78997	Q3E7Q6_ARATH;NP_850431	252213_at;266106_at
GO:0046283 anthocyanin metabolism	1	0.770748	0.78997	COP1	267640_at
GO:0019827 stem cell maintenance	1	0.770748	0.78997	ARR7	259466_at
GO:0015977 carbon utilization by fixation of carbon dioxide	1	0.770748	0.78997	PPC1	260590_at
GO:0009694 jasmonic acid metabolism	1	0.770748	0.78997	Q0WR43_ARATH	261150_at
GO:0015031 protein transport	27	0.779047	0.796571	SNP33_ARATH;VAMP713;Q9SSM4_ARATH;ATG8D_ARATH;TOM6;Q94EH2_ARATH;TIM50_ARATH;RABA1C;Q3EB97_ARATH;Q9LPN5_ARATH;VP281_ARATH;OPT4;RABH1C;VPS2A_ARATH;NACA4_ARATH;OPT1;Q3ED98_ARATH;A2RVP7_ARATH;NP_173426;F28A21.210;TIM9_ARATH;TIM10;smg1;Q9ZV24_ARATH;VP201_ARATH;BET12;TIM13	247571_at;250412_at;262367_at;265510_at;262402_at;253981_at;260596_at;248914_at;258915_at;258915_at;254422_at;247284_at;252825_at;265375_at;254981_at;248037_at;261664_s_at;261664_s_at;261220_at;254641_at;252479_at;266239_at;248726_at;266225_at;247302_at;245613_at;265006_at
GO:0010087 vascular tissue development (sensu Tracheophyta)	1	0.782922	0.7989	Q941C5_ARATH	254761_at
GO:0006825 copper ion transport	1	0.782922	0.7989	Q7XZS3_ARATH	263438_at
GO:0048444 floral organ morphogenesis	1	0.79445	0.807642	GID1L1	259302_at
GO:0006505 GPI anchor metabolism	1	0.79445	0.807642	MVA3.2	250075_at
GO:0010149 senescence (sensu Magnoliophyta)	1	0.805366	0.817078	Q9C8Y4_ARATH	260137_at
GO:0009846 pollen germination	1	0.815703	0.826447	AT4g02350	255526_at
GO:0010026 trichome differentiation (sensu Magnoliophyta)	2	0.820388	0.829792	Q84WI0_ARATH;NP_567755	251586_at;253925_at
GO:0000271 polysaccharide biosynthesis	4	0.825647	0.833706	CSLB3;CSLB4;CSLD2;XT1	267115_s_at;267115_s_at;246460_at;251192_at
GO:0006897 endocytosis	1	0.834759	0.841491	CAP6_ARATH	254032_at
GO:0006888 ER to Golgi vesicle-mediated transport	1	0.834759	0.841491	BET12	245613_at
GO:0009909 regulation of flower development	4	0.836348	0.841962	O04211_ARATH;ELF3_ARATH;COL1;COL2_ARATH	267364_at;266839_at;246523_at;258497_at
GO:0009965 leaf morphogenesis	4	0.851365	0.853	RPS13B;AS1_ARATH;TCP17;BLH4_ARATH	255706_at;267157_at;250566_at;267298_at
GO:0009911 positive regulation of flower development	1	0.859714	0.853	FT	264638_at
GO:0019395 fatty acid oxidation	1	0.859714	0.853	THIK2_ARATH	245168_at
GO:0016192 vesicle-mediated transport	14	0.86474	0.853	SNP33_ARATH;DRP1E_ARATH;VAMP713;Q9SSM4_ARATH;Q9LPN5_ARATH;RABH1C;VPS2A_ARATH;GSNAP;Q3E7R5_ARATH;SY121_ARATH;SYP22_ARATH;SYP122;VP201_ARATH;BET12	247571_at;251429_at;250412_at;262367_at;258915_at;252825_at;265375_at;254476_at;258786_at;258786_at;248813_at;252053_at;247302_at;245613_at
GO:0016570 histone modification	2	0.866112	0.853	Q9FFP4_ARATH;Y5843_ARATH	247340_at;246058_at
GO:0048511 rhythmic process	2	0.866112	0.853	PER21_ARATH;PER71_ARATH	265471_at;247327_at
GO:0009698 phenylpropanoid metabolism	7	0.868976	0.853	UGT78D2;PAL1;4CL2;Q3ED88_ARATH;PAL4;4CL1;NP_849793	246468_at;263845_at;258047_at;259518_at;259149_at;256186_at;256186_at
GO:0043085 positive regulation of enzyme activity	1	0.87422	0.853	GUN4	251519_at
GO:0000160 two-component signal transduction system (phosphorelay)	9	0.874927	0.853	PHOT2_ARATH;A8MS49_ARATH;ARR9_ARATH;APRR1_ARATH;APRR7;ARR7;TLOV1_ARATH;Q0WRG3_ARATH;APRR3	247853_at;247853_at;251665_at;247525_at;250971_at;259466_at;267477_at;266372_at;247668_at
GO:0009416 response to light stimulus	22	0.879869	0.853	RPT2;Q2V443_ARATH;CAT3;AT1G20620;Q0WUQ0_ARATH;Q9ZNS2_ARATH;Q0WL92_ARATH;PER33_ARATH;PER34_ARATH;CAT1;KCS6_ARATH;Q3ECG1_ARATH;ENO;NP_568030;RPT2;Q2V443_ARATH;CATA2_ARATH;KCS10_ARATH;GLR32_ARATH;Q0WLH2_ARATH;TCMO_ARATH;Zat12;GLR28_ARATH;SSDH_ARATH	267516_at;267516_at;259544_at;259544_at;266165_at;255403_at;259625_at;252291_s_at;252291_s_at;259517_at;260267_at;260267_at;263924_at;253062_at;267517_at;267517_at;253174_at;267377_at;253166_at;261979_at;267470_at;247655_at;266780_at;262892_at
GO:0033014 tetrapyrrole biosynthetic process	2	0.887179	0.853	Q0WW90_ARATH;HEMA2	246870_at;264660_at
GO:0010476 gibberellin-mediated signaling	1	0.887227	0.853	GID1L1	259302_at
GO:0048765 root hair cell differentiation	1	0.887227	0.853	NP_567755	253925_at
GO:0009062 fatty acid catabolism	1	0.893217	0.853	dl3260c	245612_at
GO:0009664 cell wall organization and biogenesis (sensu Magnoliophyta)	5	0.895249	0.853	EXPA1_ARATH;Q3ECF3_ARATH;B3H5D9_ARATH;XTH22_ARATH;EXP11_ARATH	256299_at;256299_at;256299_at;247925_at;261226_at
GO:0010090 trichome morphogenesis (sensu Magnoliophyta)	1	0.898889	0.853	RPS13B	255706_at
GO:0009630 gravitropism	1	0.90426	0.853	SCR_ARATH	251890_at
GO:0007067 mitosis	1	0.909346	0.853	CCD31_ARATH	253270_at
GO:0007264 small GTPase mediated signal transduction	6	0.912589	0.853	RABA1C;RAC6_ARATH;RABH1C;F28A21.210;Q38921_ARATH;smg1	248914_at;253118_at;252825_at;254641_at;248346_at;248726_at
GO:0030036 actin cytoskeleton organization and biogenesis	2	0.913074	0.853	FH7;Q8VY94_ARATH	262901_at;256542_at
GO:0009825 multidimensional cell growth	1	0.914162	0.853	NAP	256300_at
GO:0000910 cytokinesis	1	0.914162	0.853	Q9FLP0_ARATH	248095_at
GO:0009853 photorespiration	1	0.914162	0.853	Q9S7E9_ARATH	260309_at
GO:0000902 cell morphogenesis	2	0.916806	0.853	F8M21_200;NP_001078589	250167_at;250167_at
GO:0007186 G-protein coupled receptor protein signaling pathway	1	0.923039	0.853	NP_195165	253257_at
GO:0009827 cell wall modification (sensu Magnoliophyta)	1	0.923039	0.853	AT4g34980	253218_at
GO:0009699 phenylpropanoid biosynthesis	4	0.929508	0.853	PAL2;4CL4;TCMO_ARATH;PAL1	251984_at;258037_at;267470_at;263845_at
GO:0000226 microtubule cytoskeleton organization and biogenesis	1	0.930999	0.853	Q0V7R8_ARATH	262056_at
GO:0009887 organ morphogenesis	6	0.931411	0.853	GB1;Q3E9R4_ARATH;PSK3_ARATH;A8MQS2_ARATH;PSK2;RAP27_ARATH	253204_at;253204_at;252234_at;261395_at;266799_at;264057_at
GO:0009933 meristem organization	1	0.934665	0.853	Q38970_ARATH	263192_at
GO:0006913 nucleocytoplasmic transport	2	0.936213	0.853	Q9LMX6_ARATH;RL51_ARATH	256070_at;257906_at
GO:0015931 nucleobase, nucleoside, nucleotide and nucleic acid transport	1	0.941422	0.853	F12E4_350	250926_at
GO:0008202 steroid metabolism	2	0.944224	0.853	Q940Y1_ARATH;Q0WMK9_ARATH	254329_at;254329_at
GO:0010053 root epidermal cell differentiation	1	0.944535	0.853	NP_567755	253925_at
GO:0009081 branched chain family amino acid metabolism	1	0.944535	0.853	Q2V4P2_ARATH	264524_at
GO:0006694 steroid biosynthesis	1	0.950272	0.853	T15N1_190	250149_at
GO:0042545 cell wall modification	4	0.952555	0.853	Q9LUL7_ARATH;Q9FK05_ARATH;Q9M3B0_ARATH;PME34_ARATH	258369_at;248263_at;252255_at;261826_at
GO:0016051 carbohydrate biosynthesis	9	0.953456	0.853	Q9LHD2_ARATH;At1g24170/F3I6_10;Q8S8K3_ARATH;Q8VYF4_ARATH;F2G14_170;AtGolS1;Q6DBE8_ARATH;S17P_ARATH;O04536_ARATH	256633_at;264857_at;265841_at;251225_at;246549_at;263320_at;261366_at;251762_at;264704_at
GO:0009116 nucleoside metabolism	1	0.955416	0.853	AT4g22570	254328_at
GO:0048440 carpel development	1	0.960028	0.853	F27G20_7	245758_at
GO:0009617 response to bacterium	8	0.965486	0.853	HSR2;Q39096_ARATH;NP_564431;ASA1;Q9FNH6_ARATH;CSLA9_ARATH;ASB1;Q9FJM5_ARATH	246546_at;267104_at;255980_at;250738_at;250676_at;250892_at;247864_s_at;247864_s_at
GO:0016568 chromatin modification	4	0.966012	0.853	HATB_ARATH;HDT1_ARATH;HDT2_ARATH;HDT4_ARATH	247972_at;252625_at;249901_at;266253_at
GO:0009808 lignin metabolism	1	0.966067	0.853	Q94A84_ARATH	252183_at
GO:0009850 auxin metabolism	1	0.972725	0.853	ILL6_ARATH	245244_at
GO:0032940 secretion by cell	1	0.974174	0.853	RMA1	255381_at
GO:0030154 cell differentiation	11	0.975842	0.853	Q8LC68_ARATH;ATB14_ARATH;FT;GI;PSK3_ARATH;TCP17;Q9ASU8_ARATH;PSK2;At5g10480/F12B17_170;Q9CA59_ARATH;Q2V4C7_ARATH	261406_at;267316_at;264638_at;264211_at;252234_at;250566_at;250337_at;266799_at;250428_at;260235_at;260235_at
GO:0006779 porphyrin biosynthesis	1	0.976846	0.853	HEMA2	264660_at
GO:0016458 gene silencing	1	0.980345	0.853	Q8L3P4_ARATH	260585_at
GO:0009932 cell tip growth	1	0.98139	0.853	NP_567755	253925_at
GO:0016311 dephosphorylation	2	0.982301	0.853	At4g03960/T24M8_4;Q681Z2_ARATH	255360_at;257536_at
GO:0008033 tRNA processing	1	0.983315	0.853	AtIPT3	251154_at
GO:0048868 pollen tube development	1	0.983315	0.853	Q3EBN5_ARATH	256715_at
GO:0006006 glucose metabolism	3	0.984009	0.853	Q9LPW0_ARATH;B3H4P2_ARATH;ACG9	261197_at;261197_at;257144_at
GO:0006820 anion transport	1	0.985837	0.853	HSR2	246546_at
GO:0007049 cell cycle	8	0.98596	0.853	SNP33_ARATH;DRP1E_ARATH;PATL1;CCT13_ARATH;CCD31_ARATH;PATL2;CYCU3-1;CYCU1-1	247571_at;251429_at;259803_at;262296_at;253270_at;261926_at;251150_at;256894_at
GO:0006281 DNA repair	6	0.988243	0.853	RIR2A_ARATH;COP1;A8MRK6_ARATH;TSO2;DR100_ARATH;Q9SZI2_ARATH	258106_at;267640_at;265940_at;257809_at;256237_at;253996_at
GO:0009636 response to toxin	1	0.988616	0.853	HQGT_ARATH	255622_at
GO:0006511 ubiquitin-dependent protein catabolism	9	0.989141	0.853	UBC5;At4g05050;NP_849292;AT5G03240;Q9M9G1_ARATH;RMA1;UBC16;FBL5;UBP23	260317_at;255459_at;255459_at;250935_at;257487_at;255381_at;261110_at;264957_at;247838_at
GO:0048366 leaf development	4	0.989392	0.853	AT2G37860;RAV1;Q9FVQ1_ARATH;HSP81-2	266079_at;259364_at;246623_at;248045_at
GO:0006333 chromatin assembly or disassembly	2	0.989461	0.853	O49596_ARATH;Q2V4M2_ARATH	256091_at;256091_at
GO:0009250 glucan biosynthesis	1	0.989795	0.853	Q9MAC8_ARATH	259277_at
GO:0009639 response to red or far red light	4	0.992619	0.853	MDR1_ARATH;PIF3_ARATH;Q9FZ21_ARATH;CYP707A3	263865_at;264510_at;259445_at;248964_at
GO:0051246 regulation of protein metabolism	2	0.992801	0.853	UBC5;UBC16	260317_at;261110_at
GO:0006644 phospholipid metabolism	2	0.992801	0.853	Q3EC91_ARATH;Q8S8N6_ARATH	265737_at;266500_at
GO:0032259 methylation	1	0.993038	0.853	Q9LIN4_ARATH	256881_at
GO:0048437 floral organ development	2	0.993138	0.853	Q9M2Z1_ARATH;F6H11.170	252272_at;247153_at
GO:0006631 fatty acid metabolism	6	0.993632	0.853	TOCC_ARATH;C86A2_ARATH;B3LF83_ARATH;MGDG2_ARATH;Q3EBH3_ARATH;VDE_ARATH	253394_at;255690_at;245253_at;246075_at;260570_at;264799_at
GO:0048507 meristem development	2	0.994336	0.853	CKX1;B5X581_ARATH	245108_at;251856_at
GO:0000302 response to reactive oxygen species	2	0.995549	0.853	Q93WF6_ARATH;A8MSE1_ARATH	255479_at;255479_at
GO:0009966 regulation of signal transduction	2	0.995549	0.853	Q1JPN7_ARATH;Q93Z30_ARATH	263461_at;254605_at
GO:0042493 response to drug	1	0.995742	0.853	DR100_ARATH	256237_at
GO:0006508 proteolysis	52	0.996026	0.853	F17J16_130;Q2V3N3_ARATH;NP_564412;YUP8H12.25;Q0WWF3_ARATH;Q9XI11_ARATH;VPEG_ARATH;Q9LS40_ARATH;Q2V4M5_ARATH;Q9LNU1_ARATH;Q940R4_ARATH;Q9ZVS4_ARATH;Q9ZVS5_ARATH;ILL4_ARATH;ILL5;Q9FGI3_ARATH;C7A10.600;Q3E6T7_ARATH;ILL6_ARATH;B5X581_ARATH;AT4g30020;AtG2;Q3EAL7_ARATH;SCPL10;Q3EBV8_ARATH;SCPL9;Q9FI12_ARATH;AIR3;SCPL34;A8MQN9_ARATH;Q27GI8_ARATH;NP_001078616;Q9ZUF6_ARATH;SCPL35;FTSH1_ARATH;AT4g34980;NP_…	251507_at;251507_at;261240_at;264584_at;252927_at;262503_at;253358_at;257722_at;261224_at;261224_at;245262_at;264365_s_at;264365_s_at;256178_s_at;256178_s_at;249626_at;246219_at;246219_at;245244_at;251856_at;253650_at;246307_at;246307_at;267256_s_at;267256_s_at;267256_s_at;249059_at;263406_at;249847_at;249847_at;249847_at;249847_at;266022_at;250517_at;262473_at;253218_at;259441_at;256525_at;26599…
GO:0009908 flower development	8	0.996049	0.853	NAP;ICMTB_ARATH;GI;NP_568030;B5X581_ARATH;TI10A_ARATH;Q3ED96_ARATH;HSP81-2	256300_at;246009_at;264211_at;253062_at;251856_at;256017_at;256017_at;248045_at
GO:0009657 plastid organization and biogenesis	1	0.996183	0.853	Q8L7W1_ARATH	256229_at
GO:0006418 tRNA aminoacylation for protein translation	1	0.996578	0.853	NP_568337	246509_at
GO:0048589 developmental growth	1	0.997396	0.853	ACT3	267175_s_at
GO:0006812 cation transport	14	0.997663	0.853	ACA8;ZIP11;O80632_ARATH;Q3E7R6_ARATH;NP_564766;AHA2;Q9FKP2_ARATH;CAX3;NP_178070;GRS14_ARATH;AHA11;Q3ED56_ARATH;ACA1_ARATH;NHX2	247937_at;260601_at;266963_at;264574_at;259723_at;253609_at;250053_at;246302_at;262940_at;251815_at;247439_at;261650_at;261650_at;259081_at
GO:0048438 floral whorl development	1	0.997666	0.853	O82794_ARATH	254130_at
GO:0019684 photosynthesis, light reaction	1	0.99779	0.853	Q9SGH4_ARATH	258956_at
GO:0006886 intracellular protein transport	8	0.997821	0.853	Q3E6Q3_ARATH;GSNAP;Q3E7R5_ARATH;SY121_ARATH;SYP22_ARATH;MVA3.2;SYP122;Q6NQK0_ARATH	260930_at;254476_at;258786_at;258786_at;248813_at;250075_at;252053_at;264951_at
GO:0045449 regulation of transcription	99	0.997861	0.853	Lil3:1;Q9SI97_ARATH;F22I13.110;At4g13640;Q2V3J4_ARATH;COL13;Q3EBE4_ARATH;SPL13_ARATH;BH128_ARATH;SPL4;Q84WI0_ARATH;TCP21;Q9SLD4_ARATH;ATR1;Q7XJT9_ARATH;BH013_ARATH;Q94CJ3_ARATH;F27G20_7;F3A4.140;Q9MAQ1_ARATH;Q9XEE6_ARATH;Q6NML9_ARATH;SCL11;T9C5.120;STH;NP_195253;NP_849568;Q3EBV2_ARATH;O04544_ARATH;BH101_ARATH;C7A10.100;Q8RWU3_ARATH;lcl5;Q9SCQ6_ARATH;NAC61_ARATH;B3H506_ARATH;Q9C773_ARATH;UNE10_ARA…	245354_at;263411_at;253036_at;254682_at;254682_at;266514_at;266514_at;248524_s_at;261254_at;261375_at;251586_at;246011_at;266010_at;247600_at;263584_at;261050_at;259618_at;245758_at;252193_at;261192_at;263379_at;252917_at;247707_at;252278_at;263252_at;253186_at;261569_at;245051_at;264692_at;245692_at;246253_at;258724_at;258724_at;252175_at;252681_at;252681_at;256255_at;255694_at;248246_at;245247_…
GO:0008219 cell death	9	0.997913	0.853	MLO6;MLO11;RUBB_ARATH;Q9C7N2_ARATH;MLO8;CATA2_ARATH;BAK1_ARATH;ACD6;NP_849381	265008_at;248232_at;265076_at;259792_at;264852_at;253174_at;253338_at;245265_at;245265_at
GO:0007017 microtubule-based process	2	0.998052	0.853	TBA2_ARATH;TBB5_ARATH	261129_at;261230_at
GO:0009913 epidermal cell differentiation	1	0.998573	0.853	KCS10_ARATH	267377_at
GO:0006164 purine nucleotide biosynthesis	2	0.998684	0.853	PUR7;PUR5	256978_at;251830_at
GO:0048569 post-embryonic organ development	1	0.999218	0.853	R10A2_ARATH	266210_at
GO:0006811 ion transport	17	0.999221	0.853	CNGC2_ARATH;Q3E6T4_ARATH;CNGC13;ZIP11;Q27GL9_ARATH;ZIP5;AVP1_ARATH;POT2_ARATH;POT8_ARATH;AKT2_ARATH;GLR32_ARATH;NRAMP4;AKT1;GLR28_ARATH;CLC-B;CNGC4_ARATH;NRAMP6	246510_at;246510_at;255599_at;260601_at;265228_s_at;264574_at;259504_at;255829_at;246591_at;254305_at;253166_at;247001_at;267610_at;266780_at;256751_at;248153_at;261845_at
GO:0019320 hexose catabolism	1	0.999259	0.853	HXK1_ARATH	253705_at
GO:0006790 sulfur metabolism	1	0.999336	0.853	Q9M8S8_ARATH	258613_at
GO:0009814 defense response, incompatible interaction	1	0.999371	0.853	PUB17	259826_at
GO:0048367 shoot development	5	0.999679	0.853	Q9FVQ1_ARATH;ICMTB_ARATH;F11I4_18;Q9LV28_ARATH;Q38970_ARATH	246623_at;246009_at;256144_at;258155_at;263192_at
GO:0016049 cell growth	3	0.999756	0.853	Atphb3;DRE1F_ARATH;BAK1_ARATH	249344_at;255937_at;253338_at
GO:0048229 gametophyte development (sensu Magnoliophyta)	2	0.999769	0.853	Q9M2Z1_ARATH;F6H11.170	252272_at;247153_at
GO:0009415 response to water	2	0.99978	0.853	Q0WL48_ARATH;XERO2_ARATH	259570_at;252102_at
GO:0006461 protein complex assembly	1	0.999864	0.853	At5g56090/MDA7_15	248049_at
GO:0010016 shoot morphogenesis	1	0.999864	0.853	HAT4_ARATH	245276_at
GO:0006260 DNA replication	4	0.999877	0.853	RIR2A_ARATH;TSO2;NP_175498;Q9FGF4_ARATH	258106_at;257809_at;256204_at;247277_at
GO:0006163 purine nucleotide metabolism	1	0.999897	0.853	GK-2	251643_at
GO:0009266 response to temperature stimulus	7	0.99992	0.853	TOCC_ARATH;APRR7;Q9LIB2_ARATH;BAP1;K22G18.2;Q3EBI5_ARATH;FAD8	253394_at;250971_at;256746_at;251336_at;247493_at;267083_at;256417_s_at
GO:0009259 ribonucleotide metabolism	1	0.999929	0.853	RIR2A_ARATH	258106_at
GO:0009790 embryonic development	8	0.999934	0.853	A8MSE1_ARATH;Q9SRX6_ARATH;RUBA_ARATH;B5X581_ARATH;dl3995w;GRP23;Q5HZ00_ARATH;Q2V428_ARATH	255479_at;262113_at;264069_at;251856_at;245523_at;264452_at;266958_at;266958_at
GO:0007165 signal transduction	55	0.999935	0.853	RPT2;Q9LT39_ARATH;B'IOTA;GB1;Q9LUN3_ARATH;MPK17;Q9CA41_ARATH;CIPK7_ARATH;MPK3;PIF3_ARATH;Q9CAE0_ARATH;Q0WMK9_ARATH;CIPKL_ARATH;RPS4;Q8GYY5_ARATH;NP_172219;CIPK5_ARATH;Q9SSN2_ARATH;CPK9;Q9FW48_ARATH;F25P12.101;Q9LSX5_ARATH;CIPKA_ARATH;RPT2;MPK19;B3H762_ARATH;TLOV1_ARATH;NP_564426;NP_001077901;Q3E7L9_ARATH;NP_198833;CP19C_ARATH;O64757_ARATH;B'ALPHA;Q9FNJ2_ARATH;DR100_ARATH;Q9SSN1_ARATH;Q9SHU4_ARATH…	267516_at;257974_at;246907_at;253204_at;258409_at;266348_at;260041_at;257771_at;252592_at;264510_at;260296_at;254329_at;247867_at;248994_at;266324_at;261070_at;250408_at;262383_at;257621_at;245765_at;245654_at;249264_s_at;247820_at;267517_at;258119_at;259428_at;267477_at;245768_at;265352_at;265597_at;249393_at;251740_at;267411_at;250900_at;249903_at;256237_at;262384_at;263330_at;257763_s_at;25776…
GO:0007166 cell surface receptor linked signal transduction	1	0.999961	0.853	NP_177951	260798_at
GO:0019318 hexose metabolism	1	0.999974	0.853	T23J7.130	252387_at
GO:0040007 growth	3	0.999979	0.853	LOX4;LOX1;Q9LNR3_ARATH	260399_at;256321_at;261037_at
GO:0006350 transcription	93	0.999982	0.853	RA210_ARATH;ERF023;ARR9_ARATH;ERF105;ERF013;PTAC2;A8MSB1_ARATH;DRE2A_ARATH;Q3EBU8_ARATH;HYH;RAP28_ARATH;EF103_ARATH;EF102_ARATH;TI11A_ARATH;GAT24_ARATH;ERF119;GAT10_ARATH;APRR1_ARATH;AI5L4_ARATH;ERF018;APRR7;NP_564341;HDT1_ARATH;ERF78_ARATH;ERF094;ELF3_ARATH;ARR7;COL1;ERF058;RAP24_ARATH;HFA4A_ARATH;ERF017;DRE1C_ARATH;ERF104;TIF5B_ARATH;SCR_ARATH;ERF098;ERF008;DREB3_ARATH;DRE1F_ARATH;HSFB1_ARATH;E…	246222_at;261059_at;251665_at;248448_at;259729_at;262207_at;250781_at;250781_at;265991_at;258349_at;260037_at;245250_at;248799_at;261033_at;247980_at;258074_at;251861_at;247525_at;261613_at;262211_at;250971_at;260049_at;252625_at;257053_at;260783_at;266839_at;259466_at;246523_at;255926_at;262135_at;254592_at;256009_at;254075_at;247543_at;266901_at;251890_at;257918_at;245078_at;250379_at;255937_at…
GO:0006396 RNA processing	7	0.999985	0.853	Q8L7S3_ARATH;R10A2_ARATH;RPL10AC;NP_197758;Q9FPI0_ARATH;T20N10_10;Q9LMI1_ARATH	265274_at;266210_at;249945_at;249821_at;259227_at;251538_at;259392_at
GO:0019725 cell homeostasis	2	0.999989	0.853	BAP1;K22G18.2	251336_at;247493_at
GO:0010033 response to organic substance	1	0.999994	0.853	Q94CE5_ARATH	256765_at
GO:0005976 polysaccharide metabolism	1	0.999997	0.853	Q8RXD9_ARATH	245094_at
GO:0012501 programmed cell death	3	0.999998	0.853	TSO2;HXK1_ARATH;PLDDELTA	257809_at;253705_at;253120_at
GO:0008361 regulation of cell size	1	0.999998	0.853	MDR1_ARATH	263865_at
GO:0006974 response to DNA damage stimulus	1	0.999999	0.853	DR100_ARATH	256237_at
GO:0051707 response to other organism	9	0.999999	0.853	SNP33_ARATH;F22O6_190;T19K4.140;Q9ZQG4_ARATH;Q9M8S5_ARATH;Q9LQT4_ARATH;CRR2_ARATH;Q8GUG1_ARATH;At3g51660/T18N14_40	247571_at;252060_at;253104_at;265499_at;258606_at;262727_at;260179_at;261248_at;252076_at
GO:0022621 shoot system development	2	0.999999	0.853	Q94CE5_ARATH;NP_568345	256765_at;246427_at
GO:0019953 sexual reproduction	1	0.999999	0.853	EXL3	262682_at
GO:0009117 nucleotide metabolism	1	1	0.853	GK-2	251643_at
GO:0008610 lipid biosynthesis	5	1	0.853	KCS10_ARATH;At3g23510/MEE5_5;Q8VZH1_ARATH;Q5PP30_ARATH;Q3EBH3_ARATH	267377_at;257176_s_at;257176_s_at;257175_s_at;260570_at
GO:0006810 transport	83	1	0.853	TIP22_ARATH;PIP21_ARATH;PATL1;Q9LH39_ARATH;AMT1.2;MDR1_ARATH;FER1_ARATH;Q9C9R4_ARATH;Q9LHN7_ARATH;VP281_ARATH;WBC11;SIP2-1;TDT_ARATH;TIP11_ARATH;BOU;GRXC11;Q9ZU50_ARATH;Q5FV40_ARATH;PIP26_ARATH;Q8RXZ9_ARATH;TRXL1_ARATH;TAP1;C7A10.720;AT4G36640;PUP18;PIP22_ARATH;PIP23_ARATH;PDR8;A8MRW1_ARATH;PIP12_ARATH;MDR6_ARATH;MRP4_ARATH;GRXS5;GRXS6;NIR_ARATH;GRXC9;MDR17_ARATH;PIP14_ARATH;Q3E6Z2_ARATH;SUT31_AR…	245399_at;251962_at;259803_at;256567_at;262883_at;263865_at;260481_at;260082_at;256650_at;254422_at;255889_at;251661_at;248756_at;263867_at;248838_at;251196_at;265790_at;265790_at;266172_at;256819_at;264779_at;260308_at;246247_at;246247_at;245866_s_at;265444_s_at;265444_s_at;262899_at;266927_at;266927_at;266964_at;266464_at;245505_at;251195_at;265475_at;261443_at;251248_at;255674_at;255674_at;246…
GO:0006066 alcohol metabolism	1	1	0.853	HTH_ARATH	262376_at
GO:0009607 response to biotic stimulus	8	1	0.853	MLO6;MLO11;ML423_ARATH;MLP43;ERF018;MLO8;CMTA3_ARATH;T10D17_50	265008_at;248232_at;263034_at;262304_at;262211_at;264852_at;263457_at;252679_at
GO:0006629 lipid metabolism	18	1	0.853	Q940L4_ARATH;NP_198587;A8MS15_ARATH;SAG101;NP_851039;F22O6_190;Q9C8J6_ARATH;Q3ECC6_ARATH;At2g26560/T9J22.23;Q9FZI8_ARATH;ACX4;Q9SJI7_ARATH;Q8LPF5_ARATH;T22E16.2;Q9SGA2_ARATH;NP_563660;Q3E9E4_ARATH;Q9FXA0_ARATH	251191_at;249577_at;246600_at;246600_at;246600_at;252060_at;260491_at;259875_s_at;245038_at;264442_at;246304_at;263987_at;261667_at;251796_at;258856_at;260915_at;249999_at;261609_at
GO:0006520 amino acid metabolism	5	1	0.853	GSH3;Q9SSP5_ARATH;PDX13_ARATH;GDH2;GDH1	259346_at;262380_at;251091_at;250580_at;250032_at
GO:0009605 response to external stimulus	1	1	0.853	1A16_ARATH	254926_at
GO:0048316 seed development	2	1	0.853	NP_568345;SPE1	246427_at;263241_at
GO:0010038 response to metal ion	1	1	0.853	CML24_ARATH	249583_at
GO:0006955 immune response	1	1	0.853	Q9C7N2_ARATH	259792_at
GO:0044262 cellular carbohydrate metabolism	3	1	0.853	CSY3;CSY2;MDHM1_ARATH	263986_at;251541_at;260615_at
GO:0030163 protein catabolism	2	1	0.853	FTSH1_ARATH;FTSH9	262473_at;247766_at
GO:0006807 nitrogen compound metabolism	3	1	0.853	CARB;Q2V4E8_ARATH;GDH1	256002_at;256524_at;250032_at
GO:0051603 proteolysis during cellular protein catabolism	1	1	0.853	FBL5	264957_at
GO:0008150 biological_process	675	1	0.853	T25B15_130;Q682U5_ARATH;At1g60000/T2K10_5;Q94F23_ARATH;Q3E9A2_ARATH;A8MR52_ARATH;Q8L606_ARATH;Q8RYE6_ARATH;Q9LQL1_ARATH;Y3126_ARATH;Q9LJF5_ARATH;NP_175246;NP_178211;O64856_ARATH;Q9SJB0_ARATH;A8MQD8_ARATH;Q9FK85_ARATH;Q9FKQ7_ARATH;Q9FYL1_ARATH;Q9FN16_ARATH;NP_193588;PCMP-H73;Q8GWX2_ARATH;NUDT21;Q9ZUS6_ARATH;Q9ZU37_ARATH;At3g12920/MGH6_3;AT3G02070;AT4g39730;A8MQA7_ARATH;AT4g23880;Q3EAL3_ARATH;Q8LF1…	256674_at;262259_s_at;263736_at;264445_at;246120_at;253474_at;251958_at;255825_at;260651_at;251306_at;256980_at;260717_at;257476_at;267367_at;263799_at;250401_at;249889_at;247177_at;265028_at;246989_at;254646_at;261762_at;264008_at;245777_at;265961_at;265732_at;257858_at;258855_at;252880_at;256256_at;254178_at;252036_at;253859_at;249011_at;248524_s_at;259583_at;260316_at;262086_at;246293_at;26060…
GO:0009725 response to hormone stimulus	5	1	0.853	ARF12;F19F18.170;Q9SVF3_ARATH;Q93ZH9_ARATH;Q9ZUH8_ARATH;F19F18.170	262566_at;253059_s_at;253059_s_at;246097_at;266001_at;266075_s_at
GO:0006950 response to stress	46	1	0.853	Q0WL48_ARATH;A8MSE1_ARATH;Q9LSP5_ARATH;PDX13_ARATH;RD2;Q9SIJ8_ARATH;MYB44_ARATH;Q208N7_ARATH;Q9SRX6_ARATH;MPK3;Q0WUQ0_ARATH;Atphb3;NP_564327;AI5L4_ARATH;HFA4A_ARATH;Q9LK25_ARATH;Q94AK6_ARATH;PI5K1_ARATH;ERD6_ARATH;hsp81.4;RD22;Q3EC91_ARATH;Q2V4B7_ARATH;GSTF1_ARATH;DRE1F_ARATH;CH60C_ARATH;SUT31_ARATH;O64834_ARATH;PDX1L4;CH60B_ARATH;At1g10470;HSFC1_ARATH;CMTA3_ARATH;XERO2_ARATH;APR1_ARATH;APR2_ARAT…	259570_at;255479_at;257892_at;251091_at;263517_at;263517_at;246987_at;262629_at;262113_at;252592_at;266165_at;249344_at;259768_at;261613_at;254592_at;257149_at;256433_at;255959_at;264624_at;248043_s_at;246908_at;265737_at;262054_s_at;262119_s_at;255937_at;257608_at;246310_at;267288_at;267138_s_at;245164_at;263236_at;258139_at;263457_at;252102_at;255284_at;264745_at;259992_at;266372_at;261211_at;2…
GO:0008152 metabolism	187	1	0.853	XTH32;OMR1;HQGT_ARATH;E138_ARATH;Q9ZUP5_ARATH;GID1L1;INO2_ARATH;XTH7_ARATH;UGT78D2;A8MQP1_ARATH;Q2V3J2_ARATH;SAHH1_ARATH;Q2V3J3_ARATH;AMPBP6;AMPBP5;Q8VZE9_ARATH;SAHH2;Q9SSP5_ARATH;Q8RYE9_ARATH;ACA8;PDX13_ARATH;BGAL1;At1g01390/F6F3.19;AK3_ARATH;AK2_ARATH;At2g27500/F10A12.18;O64732_ARATH;Q9FVQ6_ARATH;Q8RU07_ARATH;Q3EBR8_ARATH;ct-bmy;KCS8;Q8H1G4_ARATH;Q9LSY6_ARATH;HATB_ARATH;F8F6_250;KCS4;F23E12.190…	263841_at;258884_at;255622_at;267335_s_at;267335_s_at;259302_at;263433_at;253040_at;246468_at;245356_at;245356_at;245356_at;245356_at;250114_s_at;250114_s_at;253281_at;257173_at;262380_at;255798_at;247937_at;251091_at;256772_at;261046_at;258977_s_at;258977_s_at;265648_at;267299_at;245792_at;267308_at;267308_at;245346_at;265918_at;253048_at;257950_at;247972_at;250877_at;260667_at;253197_at;256288_…
GO:0019538 protein metabolism	2	1	0.853	T20K14_60;A8MS63_ARATH	246554_at;252483_at
GO:0050896 response to stimulus	2	1	0.853	PHOT2_ARATH;TLOV1_ARATH	247853_at;267477_at
GO:0009058 biosynthesis	31	1	0.853	PAL2;Q2V312_ARATH;Q9SLG8_ARATH;Q8S8K3_ARATH;SQD2;YLS2;ACS10;DGD1;1A16_ARATH;ACS8;PSY_ARATH;Q93Y54_ARATH;ASA1;Q9SFV7_ARATH;Q9SD04_ARATH;PAL1;KPPR_ARATH;Q9MAC8_ARATH;F24I3.100;AT3G57020;Q9FNB0_ARATH;A8MR05_ARATH;Q9LVY1_ARATH;Q9S7E9_ARATH;APL3;WAXY;PAL4;Q9FXK1_ARATH;Q9FE37_ARATH;ASB1;Q9FJM5_ARATH	251984_at;248903_at;266391_at;265841_at;251143_at;252117_at;261108_at;259070_at;254926_at;253066_at;250095_at;251759_at;250738_at;258834_at;252114_at;263845_at;255720_at;259277_at;251658_at;251658_at;250243_at;250243_at;249688_at;260309_at;252888_at;261191_at;259149_at;247864_s_at;247864_s_at;247864_s_at;247864_s_at
GO:0007275 development	30	1	0.853	RIR2A_ARATH;Q7XJT9_ARATH;ANAC;NP_564410;T9C5.120;FT;NAP;HDT1_ARATH;NAC61_ARATH;AFB3;TRY;GI;SCR_ARATH;ATHB-12;PSK3_ARATH;TSO2;TCP17;HDT2_ARATH;HDT4_ARATH;Q9SQQ6_ARATH;PSK2;NAC90_ARATH;Q84TD6_ARATH;Q949N0_ARATH;FTSH1_ARATH;MJK13.16;HAT4_ARATH;Q9LKG8_ARATH;SNZ;Q8H131_ARATH	258106_at;263584_at;260203_at;261192_at;252278_at;264638_at;256300_at;252625_at;252681_at;261195_at;248246_at;264211_at;251890_at;251272_at;252234_at;257809_at;250566_at;249901_at;266253_at;258813_at;266799_at;249940_at;258809_at;258921_at;262473_at;258395_at;245276_at;249746_at;267010_at;266175_at
GO:0044237 cellular metabolism	17	1	0.853	Q9ZVQ2_ARATH;Q949S7_ARATH;GAE6_ARATH;RHM1;RHM3;O80533_ARATH;MUR4;A8MR41_ARATH;SQD1;Y2446_ARATH;ccr1;A8MQW5_ARATH;GALE1_ARATH;GME_ARATH;F18L15.160;GALE3_ARATH;RHM2_ARATH	266202_at;246486_at;256865_at;263134_at;256575_at;264514_at;263221_at;263221_at;253386_at;267005_at;261792_at;261792_at;261211_at;246051_at;252527_at;254188_at;260985_at
GO:0016310 phosphorylation	5	1	0.853	PWD_ARATH;AKN1;PPDK;AKN2;GWD1_ARATH	246829_at;267112_at;245528_at;252870_at;262784_at
GO:0032502 developmental process	1	1	0.853	hlh1	263981_at
GO:0006519 amino acid and derivative metabolism	2	1	0.853	ACS10;Q9LVY1_ARATH	261108_at;249688_at
GO:0006139 nucleobase, nucleoside, nucleotide and nucleic acid metabolism	2	1	0.853	At1g72040;EMB1706	256341_at;254994_at
GO:0006464 protein modification	3	1	0.853	At4g05050;NP_849292;AT5G03240	255459_at;255459_at;250935_at
GO:0006796 phosphate metabolism	2	1	0.853	F4P12_320;IPYR2_ARATH	251961_at;265339_at
GO:0016043 cell organization and biogenesis	1	1	0.853	FH7	262901_at
GO:0044267 cellular protein metabolism	1	1	0.853	Q56XV8_ARATH	249977_at
GO:0009987 cellular process	6	1	0.853	C7A10.600;Q3E6T7_ARATH;AtG2;Q3EAL7_ARATH;MAP1B;Q3EDD4_ARATH	246219_at;246219_at;246307_at;246307_at;259363_at;259363_at
GO:0006793 phosphorus metabolism	1	1	0.853	CAX3	246302_at
GO:0042221 response to chemical stimulus	1	1	0.853	DR100_ARATH	256237_at
GO:0009628 response to abiotic stimulus	3	1	0.853	CYS6;NP_566425;RPS3A	256235_at;256235_at;263400_s_at
GO:0007242 intracellular signaling cascade	4	1	0.853	PLCD1_ARATH;Q9ZUM8_ARATH;F7D8.15/At2g21830;Q9FXA0_ARATH	247794_at;265939_at;263883_at;261609_at
GO:0043687 post-translational protein modification	1	1	0.853	UBC16	261110_at
GO:0016070 RNA metabolism	1	1	0.853	CPD_ARATH	254594_at
